# Supplementary material for: Investigating the relationship of government revenue and expenditure on economic growth using a generalized method of moments: Does state-level panel ensure sustainable growth?
Source: PLoS One. 2024 May 10;19(5):e0301764. doi: 10.1371/journal.pone.0301764 (PMC11086913; doi:10.1371/journal.pone.0301764)
Supplement: S1 Dataset — (XLSX) [file pone.0301764.s001.xlsx]

## Sheet: NSDP Ratios
				Tax Revenues/NSDP Ratio
			Year	1990-91	1991-92	1992-93	1993-94	1994-95	1995-96	1996-97	1997-98	1998-99	1999-00	Avg (1990-2000)	2000-01	2001-02	2002-03	2003-04	2004-05	2005-06	2006-07	2007-08	2008-09	2009-10	Avg (2000-2010)	2010-11	2011-12	2012-13	2013-14	2014-15	2015-16	2016-17	2017-18	2018-19	2019-20	Avg (2010-2020)
			State
			Andhra Pradesh	19.5138	21.3364	24.2932	7.41456	7.75239	7.10947	7.87668	11.7869	11.6996	12.7073	13.149	9.06667	9.96551	9.57878	10.2487	10.9835	12.1036	19.7137	22.4659	23.5577	22.0883	14.9772	27.6355	30.5503	32.1865	33.4735	21.4497	18.7243	19.3394	11.7258	12.2867	10.9377	21.831
			Bihar	11.1184	13.5427	17.1428	8.42153	7.94358	10.0603	9.15794	10.212	10.7319	13.9268	11.2258	6.38149	4.54746	5.45686	5.89729	6.26636	5.92889	5.74345	7.43944	7.68753	9.5836	6.49324	10.1455	12.3703	13.8294	15.4106	14.4852	16.2436	13.8194	11.0357	10.6677	9.64284	12.765
			Chhattisgarh												3.14602	8.89506	9.13631	10.3301	10.8455	12.9076	12.202	13.3608	13.1629	13.1579	10.7144	15.6256	18.0719	20.0533	20.703	21.5085	22.7099	24.1559	13.0206	11.6716	11.3967	17.8917
			Goa	15.8381	19.4267	21.5627	9.49117	11.0592	12.1347	11.5282	14.0798	10.9603	13.7984	13.9879	9.33501	10.7815	10.9256	12.1861	13.8143	15.9634	11.7287	11.4128	12.9154	12.8891	12.1952	14.5305	15.8202	15.2391	15.379	15.9535	15.2343	19.546	11.8962	10.5045	9.9858	14.4089
			Gujarat	22.142	29.0627	26.3244	9.25742	9.27527	10.1084	10.0078	10.8661	11.7374	12.5224	15.1304	9.77945	10.7022	10.1867	10.9938	10.9344	12.5001	10.7219	11.0965	11.0117	11.1765	10.9103	14.5663	15.5409	17.0628	16.7327	17.2073	16.2525	15.7014	9.50547	9.5464	8.34729	14.0463
			Haryana				8.18678	9.07119	10.2099	9.00722	9.88934	12.3597	13.0064	10.2472	9.1064	9.7279	10.0843	10.8714	11.5967	13.0296	12.6765	12.3602	11.1365	11.7099	11.2299	13.8089	14.9145	16.1311	16.1302	16.5312	17.3459	17.6816	11.2251	10.3734	9.85826	14.4
			Jharkhand												7.80099	8	7.78222	7.61544	7.83489	5.89946	7.00499	9.85882	8.8247	9.87242	8.04939	10.4566	10.7967	11.702	11.9156	12.196	13.0132	9.15623	8.36456	8.75436		10.7061
			Karnataka	25.5704	28.238	29.5025	10.3022	11.0234	12.8618	12.8977	13.49	12.8612	13.6886	17.0436	9.98543	10.808	11.2514	12.8574	16.1234	16.971	15.6661	15.8446	15.269	15.0042	13.9781	17.6218	21.2856	22.3199	25.2378	26.8631	26.9282	27.5537	12.0454	11.4562	11.1794	20.2491
			Kerala	25.464	31.1297	32.8604	9.81088	10.8075	12.5429	13.9154	15.716	15.1939	15.8304	18.3271	9.5666	9.41047	11.0519	11.4128	11.8708	11.8417	11.3957	11.8355	12.8305	12.9874	11.4203	15.0735	16.3694	17.9928	18.0878	18.8083	19.5485	22.2364	11.7135	11.5007	10.635	16.1966
			Madhya Pradesh	15.7555	20.5707	21.0636	7.89692	8.31185	9.61725	10.4974	11.0945	11.6627	11.9797	12.845	7.76268	7.04118	8.62631	10.0155	10.3051	11.7112	10.4763	11.4503	11.8818	14.3967	10.3667	15.8521	18.2312	19.6402	19.7818	19.8666	19.9265	19.8284	13.472	12.4265	12.6311	17.1657
			Maharashtra	18.8071	21.9239	20.9965	7.56627	9.10903	9.48887	9.7885	10.8597	10.8093	12.0045	13.1354	9.07928	10.1128	10.4651	10.7986	12.1958	12.292	10.8372	11.2196	10.795	10.9853	10.8781	13.7284	14.6178	15.4952	15.6056	15.3595	15.7161	16.0234	11.8199	11.7999	11.3749	14.1541
			Odisha	15.4211	13.6818	15.7882	5.3136	5.42018	6.36644	8.10923	7.51261	7.64817	8.20596	9.34673	5.67725	6.60676	7.23617	8.38055	9.26271	9.8001	8.92817	9.6613	10.0194	10.3585	8.5931	12.0056	14.3044	15.0481	16.2987	18.4166	20.8428	19.6044	12.2713	10.5728	10.2201	14.9585
			Punjab	17.1887	19.6307	21.4238	7.94309	9.37084	9.21079	8.87033	9.58198	9.71623	11.1813	12.4118	8.01449	7.62993	8.92264	9.44916	10.0507	12.3851	10.4752	10.9598	11.142	11.0725	10.0102	14.6646	15.4303	17.3792	17.5783	17.9331	17.7573	17.4644	10.6804	10.0737	8.95221	14.7913
			Rajasthan	14.3994	19.8124	19.2297	6.7295	6.7408	7.68357	7.86255	8.11081	8.48093	9.7265	10.8776	7.14538	7.90089	7.81875	10.3081	9.08187	10.9238	10.3076	11.048	11.1202	11.6821	9.73367	13.6325	15.7484	16.454	16.513	18.0385	19.0146	18.6806	10.8268	10.9893	10.6247	15.0522
			Tamil Nadu	25.1147	29.2425	31.0136	9.29453	10.0616	11.9443	12.8058	12.8129	13.6586	14.6214	17.057	10.2586	10.2969	11.5738	12.801	14.6355	15.7642	14.3407	13.3672	13.1416	13.4207	12.96	16.663	18.7903	19.7938	19.0733	19.7894	18.8388	18.7241	11.186	11.5107	10.7429	16.5112
			Uttar Pradesh												6.45566	7.83792	8.0857	8.86172	10.1442	9.95546	10.208	10.8587	12.0634	13.6834	9.81541	16.39	16.7618	18.2224	19.2926	20.1002	20.0968	13.8382	13.8236	13.3151		16.8712
			West Bengal												5.01962	5.06985	6.09321	6.50968	6.39419	6.15696	6.50019	6.61927	7.19768	8.65055	6.42112	9.47461	11.7518	12.3794	12.6997	12.7824	12.7411	10.5489	10.571	9.72592		11.4083
				Non-Tax Revenues/NSDP Ratio
			Year	1990-91	1991-92	1992-93	1993-94	1994-95	1995-96	1996-97	1997-98	1998-99	1999-00	Avg (1990-2000)	2000-01	2001-02	2002-03	2003-04	2004-05	2005-06	2006-07	2007-08	2008-09	2009-10	Avg (2000-2010)	2010-11	2011-12	2012-13	2013-14	2014-15	2015-16	2016-17	2017-18	2018-19	2019-20	Avg (2010-2020)
			State
			Andhra Pradesh	5.74369	6.83324	7.73941	2.61349	2.80406	2.77822	2.63094	2.96745	2.71913	3.44127	4.02709	2.35476	2.31682	2.67933	2.67164	2.5414	2.95501	5.3465	5.50918	6.83569	4.89736	3.81077	6.56297	6.70295	8.60027	8.07603	5.52424	2.30846	2.27314	0.85325	0.920502	0.629479	4.24513
			Bihar	7.5098	5.5825	8.57141	4.28295	4.23082	4.64713	4.31441	1.6664	4.62237	6.73384	5.21616	1.75816	0.670937	0.63268	0.789816	0.787985	0.866018	0.726839	0.774637	1.43285	1.97832	1.04182	1.01764	0.873083	0.970187	1.18899	1.08761	1.39528	1.3987	1.30275	1.4281	1.1836	1.1846
			Chhattisgarh												1.21646	3.21831	3.76431	4.46709	4.16359	3.92008	3.50354	4.80227	4.39431	5.61796	3.90679	6.65953	6.85079	7.11021	7.36299	6.67563	6.936	7.22829	3.75417	4.10738	4.08815	6.07731
			Goa	12.3185	15.8946	16.9421	6.9935	7.21251	17.9773	13.4496	22.0711	19.7894	18.8978	15.1546	14.3615	21.5629	18.9377	12.5293	11.7261	11.0293	8.36463	8.72744	9.47639	12.6694	12.9385	15.4132	14.3312	9.48555	7.13104	9.52457	9.32072	12.4404	7.23358	6.19788	5.81602	9.68942
			Gujarat	3.69033	11.4642	8.82551	3.28944	2.91564	3.04012	2.58851	3.66052	4.26675	4.48107	4.82221	3.62002	4.35029	4.28013	3.21841	2.60704	2.66722	2.87348	2.3369	2.38369	2.27792	3.06151	1.9721	1.85438	1.90571	2.08379	2.67703	2.64455	3.25173	1.9456	1.58982	1.91271	2.18374
			Haryana				6.89955	16.6545	10.304	13.1741	10.9743	6.02141	4.6557	9.81193	3.04251	3.26873	3.28874	3.80071	3.95908	3.53003	5.32345	5.42487	3.09454	2.42701	3.71597	2.81277	3.4508	3.19746	3.1415	2.75949	2.66506	3.21976	2.44513	1.93567	1.70347	2.73311
			Jharkhand												3.60046	3.36842	3.92524	3.90291	3.76834	2.69528	3.15718	4.25016	4.7774	5.17599	3.86214	4.57382	4.64967	4.67831	4.99072	6.2186	5.236	4.9592	4.68238	4.56745		4.95069
			Karnataka	5.7067	6.03709	7.61355	1.97392	2.18413	3.02632	2.99531	2.65169	2.72419	2.84738	3.77603	1.83361	1.19602	1.37948	3.02767	4.48486	3.52539	2.75669	2.0484	1.74503	1.63388	2.3631	1.5391	1.87302	1.64856	1.62474	1.79445	1.90868	1.9248	0.863656	0.795519	0.838865	1.48114
			Kerala	3.99062	4.28732	4.8682	1.34166	1.54393	2.0039	1.81971	1.92085	1.82981	1.61659	2.52226	1.07563	0.858388	1.02949	1.14269	1.08639	1.13816	0.897152	1.04762	1.25176	1.36282	1.08901	1.3394	1.64839	2.51229	3.15406	3.88838	4.22352	5.11411	2.72407	2.65613	2.59203	2.98524
			Madhya Pradesh	7.56266	10.0913	13.0178	4.12526	4.69171	4.86327	5.06948	4.91467	4.06255	5.10169	6.35004	2.36734	2.397	2.29289	2.18305	5.91513	2.83792	2.6616	2.61013	2.91589	5.31853	3.14995	4.23314	5.05634	4.49579	4.54008	5.63668	4.24604	4.07704	2.44419	3.16784	2.34186	4.0239
			Maharashtra	6.57512	6.59558	6.17731	2.33867	2.79537	2.41345	3.13198	2.88114	2.71755	2.73872	3.83649	2.57829	2.2135	2.07374	1.52364	1.64151	2.17694	2.03231	4.00111	2.03119	1.55181	2.18241	1.50586	1.36317	1.49485	1.63097	1.6794	1.66623	1.49088	1.14835	0.992657	0.860713	1.38331
			Odisha	4.60331	5.30936	8.10186	2.59501	3.71165	3.54943	2.9048	2.85691	2.87448	3.47546	3.99823	1.79693	1.84561	2.42046	2.76812	2.99155	2.99883	3.80955	3.73213	3.98272	3.70277	3.00487	5.12839	6.85418	8.08973	8.08665	7.49649	8.05972	6.89998	3.31685	4.86691	4.63231	6.34312
			Punjab	3.46439	21.0329	4.01696	1.51473	7.20834	6.18687	6.31282	7.43864	4.50046	6.68048	6.83566	4.8087	4.6856	6.31304	7.17522	7.75134	6.25455	4.61048	5.81203	5.77585	5.19597	5.83828	4.64422	1.14663	2.02334	2.32868	2.01984	1.76309	3.69027	1.46425	2.40102	1.98593	2.34673
			Rajasthan	9.67826	9.33102	11.2266	4.07221	3.79352	6.36076	3.42726	3.0556	2.9059	3.371	5.72221	2.27843	2.10412	1.96407	2.94313	2.319	3.02948	3.04522	3.36932	2.89542	3.24621	2.71944	4.13045	5.69622	6.54382	6.69794	6.1705	4.86484	4.89033	3.13475	3.51232	2.81806	4.84592
			Tamil Nadu	3.05884	8.78059	4.54767	1.35545	1.32889	1.43666	1.42821	1.65137	1.64527	1.82098	2.70539	1.42852	1.23467	1.5012	1.67843	1.67068	1.75683	1.76612	1.48925	2.22798	1.84696	1.66006	1.62166	1.79316	1.81964	2.41651	2.10103	2.08763	2.15998	1.24809	1.53999	1.2884	1.80761
			Uttar Pradesh	3.42411	4.72175	6.14209	2.42477	2.53233	3.11501	1.54211	1.52327	1.73485	2.20392	2.93642	1.24355	1.11865	1.17231	1.35554	1.53626	1.57595	2.82648	2.38023	2.56502	4.84243	2.06164	3.69964	3.1621	3.74184	4.50223	5.18522	5.73346	6.76643	2.49921	3.38802	8.85732	4.75355
			West Bengal	1.52167	1.53943	1.55729	0.640527	0.656862	0.593196	0.70593	0.697852	0.553949	0.802417	0.926912	0.965691	0.60143	0.467433	0.423815	0.885895	0.627726	0.657795	0.727743	2.2814	1.03919	0.867812	0.974364	0.509061	0.687701	0.69792	0.524267	0.560126	0.82669	0.569848	0.625394	0.51508	0.649045
				Developmental Plan Exp/NSDP Ratio
			Year	1990-91	1991-92	1992-93	1993-94	1994-95	1995-96	1996-97	1997-98	1998-99	1999-00	Avg (1990-2000)	2000-01	2001-02	2002-03	2003-04	2004-05	2005-06	2006-07	2007-08	2008-09	2009-10	Avg (2000-2010)	2010-11	2011-12	2012-13	2013-14	2014-15	2015-16	2016-17	2017-18	2018-19	2019-20	Avg (2010-2020)
			State
			Andhra Pradesh	6.8397	7.43631	10.0159	2.65956	2.64485	2.40787	3.11558	3.83908	5.23193	3.63907	4.78299	3.51919	4.48324	3.95679	4.95836	4.49358	4.03225	7.74535	10.0217	16.811	13.386	7.34075	14.3081	15.5503	13.5371	12.5665	9.99677	12.1309	11.4648	5.12166	4.67784	4.58302	10.3937
			Bihar	8.6115	13.5631	11.997	6.15547	4.93024	5.04218	4.14199	4.37717	4.70144	8.50106	7.20212	3.56289	2.1733	3.63868	2.17018	2.30833	4.01223	4.0577	8.52666	9.75336	8.16886	4.83722	10.803	15.8373	14.3131	21.2496	17.7612	24.0104	17.0002	8.72064	10.9392	8.4998	14.9134
			Chhattisgarh	1.35056	1.71072	2.20346	1.30875	13.0049	23.3339	19.3952	0.12238	0.450197	0.497693	6.33777	0.613682	0.543275	0.6386	0.623301	0.838353	1.3376	1.48042	1.38945	1.97308	1.90833	1.13461	2.3716	2.85358	3.66196	2.17626	1.04353	1.72726	1.37108				2.17218
			Goa	7.3612	9.70984	8.70054	3.26097	3.29467	3.55546	3.3282	3.59455	3.13008	3.65117	4.95867	2.46803	3.37914	3.909	4.74364	5.76555	5.92824	4.34115	4.70451	5.20697	5.87443	4.63207	6.2147	9.08208	6.45795	8.6786	6.96637	9.49671	14.1199	6.84015	7.49477	7.07315	8.24244
			Gujarat	6.30299	9.68078	11.2478	1.53842	1.59691	2.13751	1.86919	2.4448	3.28272	4.04697	4.41481	3.16525	2.17531	2.13207	3.18167	3.52307	3.05871	3.01883	3.79829	4.9008	5.2632	3.42172	6.05148	5.54363	5.79506	5.94772	7.10967	8.63435	5.71634	3.5036	3.88027	3.39297	5.55751
			Haryana				2.20363	2.72155	3.08099	2.99524	2.61329	2.93908	3.23815	2.82742	2.03717	2.27768	1.84594	1.87491	2.21091	2.83581	2.80313	3.33351	4.23603	4.90926	2.83643	5.08738	7.28496	6.42001	8.2574	7.56986	12.5504	11.8317	4.85828	5.42619	4.42851	7.37148
			Jharkhand													5.27306	7.58986	7.54687	9.21227	7.81849	6.93362	8.25639	9.91666	8.56193	7.90102	12.3523	14.7008	9.87363	13.2323	13.9984	20.5352	15.0104	9.36454	10.829	8.50501	12.8402
			Karnataka	9.75143	9.9611	11.5661	4.17056	4.62849	4.92682	5.26442	4.8236	4.69901	5.28141	6.5073	3.83993	4.32016	3.48115	3.63034	5.13889	4.60636	5.20868	5.01588	5.42828	6.40042	4.70701	6.41881	8.26079	8.25173	11.086	12.0132	13.7345	13.0071	5.71447	5.37153	5.74854	8.96067
			Kerala	7.45049	7.63869	9.2242	2.64068	2.93644	3.41164	4.39542	6.22998	6.8923	6.24441	5.70642	3.15443	2.74284	4.50577	3.17104	3.96053	3.68303	2.07043	1.79813	2.80785	2.85205	3.07461	2.86325	3.50979	4.02465	4.73108	5.37847	6.00544	6.82188	2.76081	3.10377	1.92468	4.11238
			Madhya Pradesh	11.5444	13.2186	12.4791	5.02003	5.06421	5.66278	6.21428	5.46881	5.57557	5.58009	7.58279	3.63088	3.50783	4.75399	4.09916	3.90168	5.11092	5.2426	6.18516	7.17985	8.94265	5.25547	9.06692	10.6706	11.2345	13.2493	14.0469	17.8893	16.8525	8.83011	10.3078	9.16216	12.131
			Maharashtra	5.05851	5.27812	6.2066	1.77376	1.98099	2.79439	3.14611	2.92457	2.539	1.92214	3.36242	1.31085	1.37536	1.43122	1.53441	1.83673	1.90669	2.12986	2.33083	3.07392	4.00502	2.09349	3.09773	3.96318	3.567	4.18425	4.11689	5.73966	5.48188	3.73071	3.9496	3.37395	4.12049
			Odisha	17.0856	13.6526	15.3333	5.48691	5.43974	6.15815	8.07261	9.2322	8.3401	8.72761	9.75289	4.57865	4.73892	3.92357	3.98955	4.31678	4.12755	3.99317	5.71549	7.57368	7.19305	5.01504	7.84697	10.2647	11.5267	14.4265	17.3705	21.8168	17.6965	9.36407	10.5281	8.0918	12.8933
			Punjab	5.36341	6.4344	5.568	2.05294	2.05146	1.69677	1.57034	1.73591	1.87097	2.28676	3.06309	1.32635	1.3318	1.09861	0.917506	0.666297	1.30642	1.09565	1.28177	2.13477	2.02465	1.31838	1.96902	3.00255	2.13407	3.71001	3.36603	4.37377	8.72332	3.79606	6.70883	4.34288	4.21265
			Rajasthan	7.36456	9.06272	9.42201	3.55142	3.81159	4.32957	3.49846	2.39988	3.09429	3.49244	5.00269	2.52201	2.98785	2.77711	3.11624	2.91774	3.41443	3.30182	4.15223	4.42609	4.63329	3.42488	5.63269	7.92756	7.38508	9.14091	12.558	15.5479	17.8684	9.82763	9.38995	9.32278	10.4601
			Tamil Nadu	8.90937	10.3604	10.7967	3.28943	3.07964	3.18941	3.54683	2.99615	3.30316	2.99286	5.24639	2.29714	1.69353	2.2629	3.41716	2.78479	3.22768	3.5474	3.59734	3.92763	3.90521	3.06608	4.78874	6.09348	6.26892	7.18286	8.28657	9.28879	7.86588	4.19305	4.20318	4.25966	6.24311
			Uttar Pradesh	9.07784	8.31885	9.27417	3.12066	3.60471	3.1839	3.71987	3.74327	4.09454	4.37943	5.25172	2.29084	2.17136	2.16802	1.8624	2.84024	3.44246	4.14652	4.76498	7.82005	5.86347	3.73703	6.63558	8.1984	7.23854	9.86542	8.64147	12.8949	11.161	8.16045	8.15954	6.80892	8.77642
			West Bengal	5.71961	4.43393	4.4404	2.10134	2.20103	2.29583	2.75397	2.11026	2.53681	3.03684	3.163	2.39738	2.91061	1.23074	1.32048	1.69495	2.61121	2.5036	3.29926	4.14857	4.92414	2.70409	4.87907	6.4111	6.30699	7.66847	9.51967	11.1976	8.12439	5.22535	5.7791	4.34519	6.94569
				Developmental Non-Plan Exp/NSDP Ratio
			Year	1990-91	1991-92	1992-93	1993-94	1994-95	1995-96	1996-97	1997-98	1998-99	1999-00	Avg (1990-2000)	2000-01	2001-02	2002-03	2003-04	2004-05	2005-06	2006-07	2007-08	2008-09	2009-10	Avg (2000-2010)	2010-11	2011-12	2012-13	2013-14	2014-15	2015-16	2016-17	2017-18	2018-19	2019-20	Avg (2010-2020)
			State
			Andhra Pradesh	22.1874	24.4477	25.9427	7.93263	8.95945	9.585	13.2889	12.2161	11.1928	12.1268	14.788	8.83137	7.54557	7.41842	8.1174	7.7673	9.32374	13.5744	17.7306	16.9747	20.1917	11.7475	22.6246	26.759	23.8097	25.6776	33.3622	19.2634	22.884	13.2348	13.4408	12.9316	21.3988
			Bihar	21.9024	24.1304	33.5303	15.9745	15.0589	20.5922	15.3533	17.6342	19.4195	27.0806	21.0676	14.077	9.38255	9.98127	10.5292	10.507	11.3579	12.9561	12.3825	17.084	18.7912	12.7049	12.7627	19.7899	16.1689	20.1435	14.4607	21.3326	31.0557	17.0021	26.3642	17.7006	19.6781
			Chhattisgarh												0.325911	0.91957	0.886288	1.05577	0.91955	0.935034	0.750798	0.88703	0.921474	0.958001	0.855943	0.934647	1.17263	1.08782	1.63672	1.18124	2.04723	3.43922	1.44314	1.65472	1.37333	1.59707
			Goa	29.3058	31.5525	33.6131	12.2326	13.4032	14.6358	14.2512	18.0108	17.7639	21.2774	20.6046	14.2425	15.9263	15.9126	15.5425	15.2833	15.0821	10.9588	11.5804	14.1831	14.661	14.3373	16.1665	18.163	15.3161	13.0984	13.6745	15.2434	17.653	9.90976	10.2061	9.14592	13.8577
			Gujarat	20.2051	28.2784	22.3605	10.1328	8.62099	9.51663	9.53163	11.433	13.3311	13.93	14.734	13.958	15.7541	11.8142	9.22349	8.40198	8.1431	6.83761	6.20715	6.96361	6.76091	9.40641	8.94541	7.96084	8.56679	8.70218	8.63128	8.76097	11.4196	6.32945	6.99595	6.25426	8.25668
			Haryana				6.81351	10.6284	10.033	10.0193	11.3903	13.8573	11.7217	10.6376	6.518	7.78218	7.85894	7.88668	7.79167	8.37185	10.2356	9.38893	10.4095	10.9066	8.71499	10.4575	11.0333	11.4317	12.0775	11.6972	13.1275	14.4561	7.5292	8.01711	7.76379	10.7591
			Jharkhand													8.41251	9.68017	7.20439	8.10902	9.62799	7.61042	8.00794	9.29208	9.15053	8.56612	9.72952	10.7622	9.47448	11.5816	10.3754	11.5055	21.4871	12.3708	14.0911	11.1956	12.2573
			Karnataka	19.8601	23.2841	24.2873	7.13052	7.74835	8.97427	10.1613	9.98051	10.1036	11.4901	13.302	7.78017	8.65671	8.51244	8.25197	9.14171	10.7396	9.16441	9.96728	8.75643	8.21732	8.91881	10.5297	11.6006	13.3805	14.6708	14.5275	14.7528	17.824	7.82082	8.16863	7.24877	12.0524
			Kerala	26.8042	29.0667	30.4273	8.20148	8.7024	9.25059	10.0479	11.3414	11.5431	13.613	15.8998	7.22125	6.76906	7.63612	8.14941	8.21007	8.0231	6.70078	7.38653	8.15024	7.98209	7.62286	8.56557	10.8663	11.9379	12.3075	12.7266	13.6172	17.1612	8.72583	8.80554	7.19486	11.1908
			Madhya Pradesh	18.4176	23.2318	25.9709	10.4505	9.85716	10.7945	13.7294	12.8621	15.0469	15.5778	15.5939	8.9409	9.89496	7.42204	13.0116	8.88528	10.1099	7.22151	7.80184	9.61592	9.48055	9.23845	11.2328	12.8394	15.2256	15.3905	16.2593	20.4033	22.0054	15.7388	14.654	14.5319	15.8281
			Maharashtra	17.4347	19.8509	18.8285	7.07482	7.64334	7.21624	8.60993	8.9117	8.78268	9.50472	11.3858	8.82118	8.13058	8.59506	7.85352	9.29119	8.80647	7.39979	7.11367	7.39785	7.15718	8.05665	9.26518	9.90578	9.85217	10.7533	11.1859	10.8376	12.2665	6.40643	8.11336	7.40172	9.59879
			Odisha	17.2164	21.8466	26.6753	8.62194	9.91923	11.2048	10.9791	8.06045	12.3916	18.0615	14.4977	7.52699	8.08584	8.84016	9.92976	8.38847	8.86937	7.7695	8.57247	12.7862	12.6341	9.34028	12.5374	15.1003	13.6764	17.8679	15.8714	20.0895	26.1926	15.1739	15.7538	13.7627	16.6026
			Punjab	16.4353	34.1455	18.0071	5.7464	5.85137	7.17666	11.208	11.256	9.81131	10.6288	13.0266	7.00418	6.54552	7.54526	8.77308	9.85219	8.77543	8.05168	9.58083	9.72918	9.62804	8.54854	9.93324	12.0724	13.5157	13.9683	12.7411	14.16	11.2491	5.24585	6.36435	5.81509	10.5065
			Rajasthan	20.1211	24.9592	27.7659	9.94175	8.57255	9.36501	10.013	9.82286	11.9479	13.1024	14.5612	8.85707	9.21008	8.94498	11.6699	9.21951	10.6022	9.65806	10.9796	11.3536	12.7236	10.3219	12.8295	14.6015	15.651	18.3036	18.5411	20.2971	21.819	10.5722	12.8874	12.2509	15.7753
			Tamil Nadu	23.9254	42.6684	35.7533	8.63557	8.37327	8.98851	10.3135	10.9351	11.9903	13.0206	17.4604	8.07864	7.7402	9.22666	7.18757	8.65813	8.31939	7.20583	7.00654	8.52552	7.96634	7.99148	9.55561	9.37471	9.35814	10.6776	11.1343	11.6267	12.6166	6.9327	7.84267	7.39765	9.65167
			Uttar Pradesh	17.945	18.5799	22.9884	7.55206	7.84016	8.6712	8.65243	10.1641	11.9681	11.4421	12.5803	7.14099	7.00676	7.76978	15.5718	8.49304	9.1251	8.25769	9.59943	10.211	11.317	9.44926	11.6613	14.0921	14.2944	15.3532	16.2744	22.8491	22.3122	10.6372	12.5028	11.2578	15.1235
			West Bengal	18.187	17.3831	17.5166	6.75802	6.90269	7.04368	7.78415	7.88514	9.36426	12.2156	11.104	7.31539	6.25742	6.20577	6.37784	6.30018	6.27232	5.85507	6.11526	10.5361	8.58652	6.98219	9.62733	10.4286	10.2604	10.6097	9.9148	10.5392	16.4561	10.8943	11.7951	11.717	11.2243

## Sheet: Growth Rates
1	Andhra Pradesh																																						1	Andhra Pradesh
Andhra Pradesh	Year	Tax Revenues (Million)	Tax Revenues	Currency	Base 2011-12	Per Capita Income	Per Capita Inc ome at constant Prices	Log Per Capita Income	Mean	Per Capita Income Grwoth Rate	Per Capita income (30 years)	TaxRevenues at constant Prices	LOG (TR)	Time	GROWTH RATE	TR/NSDP Ratio	30 Years Growth Rate		NTR GR		NSDP	Currency	NSDP at Constant Prices		Base 2011-12	Non-Tax Revenues (Million)	Non-Tax Revenues at Constant Prices	Log( Non-Tax Revenues)	Non-Tax Revenues		GROWTH RATE	NSDP (Million)	Non-Tax Revenues/NSDP Ratio	Time	GROWTH RATE					Year	Developmental PLAN EXPENDITURES	DPE (Milions)	Base 2011-12	DPE at Constant prices	DPE/NSDP Ratio	Log DPE	Time LAG	Growth Rates	30 Years Growth Rate
	1990-91	26500	26.5	Billion Rupees	26.5195	4531	17085.5	4.23263	4.56597	4.22287	4.23187	99926.3	4.99968	1	4.95271	19.5138	4.98068	4.98068	4.58603	4.58603	1358012	Rupee Lakh	512080	1.8431e+06	26.5195	7800	29412.3	4.46853	7.8	Billion Rupees	4.49178	135801	5.74369	1	4.49178				lakh	1990-91	92884	9288.4	26.5195	35024.7	6.8397	4.54437	1	4.51759	DPE GR
	1991-92	30600	30.6		30.1629	5393	17879.6	4.25236				101449	5.00625	2		21.3364		4.50061		4.1762	1434166		475474		30.1629	9800	32490.3	4.51175	9.8			143417	6.83324	2						1991-92	106649	10664.9	30.1629	35357.7	7.43631	4.54848	2		4.5291
	1992-93	33900	33.9		33.1966	5748	17315	4.23842	Median			102119	5.00911	3		24.2932		4.46281		4.04798	1395455		420361		33.1966	10800	32533.5	4.51233	10.8			139546	7.73941	3						1992-93	139768	13976.8	33.1966	42103.1	10.0159	4.62431	3
	1993-94	38300	38.3		35.969	7416	20617.7	4.31424	4.55819			106480	5.02727	4		7.41456		3.5983		3.66916	5165511		1.4361e+06		35.969	13500	37532.3	4.5744	13.5			516551	2.61349	4						1993-94	137380	13738	35.969	38194	2.65956	4.58199	4
	1994-95	42300	42.3		40.5011	8732	21559.9	4.33365			4.2	104442	5.01887	5		7.75239		4.92623		4.47745	5456383		1.34722e+06		40.5011	15300	37776.7	4.57722	15.3			545638	2.80406	5						1994-95	144313	14431.3	40.5011	35631.8	2.64485	4.55184	5
	1995-96	41200	41.2		43.7383	9999	22860.9	4.35909	Sd		4.2	94196.5	4.97403	6		7.10947		4.55206		4.44173	5795084		1.32494e+06		43.7383	16100	36809.8	4.56596	16.1			579508	2.77822	6						1995-96	139538	13953.8	43.7383	31902.9	2.40787	4.50383	6
	1996-97	48800	48.8		45.7526	11202	24483.8	4.38888	0.213626		4.5	106661	5.028	7		7.87668		4.5017		4.16463	6195503		1.35413e+06		45.7526	16300	35626.4	4.55177	16.3			619550	2.63094	7						1996-97	193026	19302.6	45.7526	42189.1	3.11558	4.6252	7
	1997-98	71100	71.1		47.7669	11650	24389.3	4.3872			4.6	148848	5.17274	8		11.7869		4.89924		4.33189	6032120		1.26282e+06		47.7669	17900	37473.7	4.57373	17.9			603212	2.96745	8						1997-98	231578	23157.8	47.7669	48480.9	3.83908	4.68557	8
	1998-99	79600	79.6		50.6084	13965	27594.2	4.44082				157286	5.19669	9		11.6996		4.71627		3.76262	6803640		1.34437e+06		50.6084	18500	36555.2	4.56295	18.5			680364	2.71913	9						1998-99	355962	35596.2	50.6084	70336.5	5.23193	4.84718	9
	1999-00	90100	90.1		52.263	15049	28794.7	4.45931				172397	5.23653	10		12.7073		4.74661		4.46511	7090408		1.35668e+06		52.263	24400	46686.9	4.6692	24.4			709041	3.44127	10						1999-00	258025	25802.5	52.263	49370.5	3.63907	4.69347	10
	2000-01	105500	105.5		56.0038	17195	30703.3	4.48718				188380	5.27504	11	5.2586	9.06667		5.2351		4.78797	11636025		2.07772e+06		56.0038	27400	48925.3	4.68953	27.4			1.1636e+06	2.35476	11	4.66561					2000-01	409494	40949.4	56.0038	73119	3.51919	4.86403	11	3.00269
	2001-02	125600	125.6		58.0181	18573	32012.5	4.50532		4.49442		216484	5.33543	12		9.96551		4.25306		3.8627	12603465		2.17234e+06		58.0181	29200	50329.2	4.70182	29.2			1.26035e+06	2.31682	12						2001-02	565044	56504.4	58.0181	97391.1	4.48324	4.98852	12
	2002-03	126200	126.2		59.9963	19434	32392	4.51044				210346	5.32293	13		9.57878		4.66183		4.47946	13174957		2.19596e+06		59.9963	35300	58836.9	4.76965	35.3			1.3175e+06	2.67933	13						2002-03	521306	52130.6	59.9963	86889.6	3.95679	4.93897	13
	2003-04	138100	138.1		63.2695	21931	34662.8	4.53986				218273	5.339	14		10.2487		4.63181		4.32743	13474852		2.12975e+06		63.2695	36000	56899.4	4.75511	36			1.34749e+06	2.67164	14						2003-04	668132	66813.2	63.2695	105601	4.95836	5.02367	14
	2004-05	162500	162.5		67.37	23925	35512.8	4.55039				241205	5.38239	15		10.9835		5.04406		4.20674	14794967		2.19608e+06		67.37	37600	55811.2	4.74672	37.6			1.4795e+06	2.5414	15						2004-05	664823	66482.3	67.37	98682.4	4.49358	4.99424	15
	2005-06	192100	192.1		69.6404	25959	37275.8	4.57143				275846	5.44067	16		12.1036		5.26544		4.35547	15871374		2.27905e+06		69.6404	46900	67346	4.82831	46.9			1.58714e+06	2.95501	16						2005-06	639973	63997.3	69.6404	91896.8	4.03225	4.9633	16
	2006-07	239300	239.3		73.8308	27179	36812.6	4.566				324120	5.51071	17		19.7137		5.03117		3.88401	12138779		1.64414e+06		73.8308	64900	87903.7	4.94401	64.9			1.21388e+06	5.3465	17						2006-07	940191	94019.1	73.8308	127344	7.74535	5.10498	17
	2007-08	287900	287.9		77.4351	29797	38480	4.58523				371795	5.5703	18		22.4659					12814975		1.65493e+06		77.4351	70600	91173.2	4.95987	70.6			1.2815e+06	5.50918	18						2007-08	1284273	128427	77.4351	165852	10.0217	5.21972	18
	2008-09	333600	333.6		84.1586	33217	39469.5	4.59626				396394	5.59813	19		23.5577					14160969		1.68265e+06		84.1586	96800	115021	5.06078	96.8			1.4161e+06	6.83569	19						2008-09	2380601	238060	84.1586	282871	16.811	5.45159	19
	2009-10	351800	351.8		86.1393	33733	39161	4.59285				408408	5.61109	20		22.0883					15926959		1.84898e+06		86.1393	78000	90551	4.95689	78			1.5927e+06	4.89736	20						2009-10	2131988	213199	86.1393	247505	13.386	5.39358	20
	2010-11	451400	451.4		94.3719	35677	37804.7	4.57755		4.6233		478320	5.67972	21	5.69673	27.6355					16334065		1.73082e+06		94.3719	107200	113593	5.05535	107.2			1.63341e+06	6.56297	21	5.21826				million	2010-11	233710	233710	94.3719	247648	14.3081	5.39383	21	5.39277
	2011-12	532800	532.8		100	37708	37708	4.57643				532800	5.72656	22		30.5503					17440081		1.74401e+06		100	116900	116900	5.06781	116.9			1.74401e+06	6.70295	22						2011-12	271198	271198	100	271198	15.5503	5.43329	22
	2012-13	598800	598.8		111.1	69000	62106.2	4.79314				538974	5.73157	23		32.1865					18604072		1.67453e+06		111.1	160000	144014	5.15841	160			1.86041e+06	8.60027	23						2012-13	251845	251845	111.1	226683	13.5371	5.35542	23
	2013-14	641200	641.2		114.8	68865	59986.9	4.77806				558537	5.74705	24		33.4735					19155444		1.66859e+06		114.8	154700	134756	5.12955	154.7			1.91554e+06	8.07603	24						2013-14	240718	240718	114.8	209684	12.5665	5.32157	24
	2014-15	426180	42618	Crores	110.3	72254	65506.8	4.81629				386383	5.58702	25		21.4497					19868799		1.80134e+06		110.3	109760	99510.4	4.99787	10976	Crores		1.98688e+06	5.52424	25						2014-15	198624	198624	110.3	180076	9.99677	5.25546	25
	2015-16	399070	39907		110.3	79174	71780.6	4.85601				361804	5.55847	26		18.7243					21312902		1.93227e+06		110.3	49200	44605.6	4.64939	4920			2.13129e+06	2.30846	26						2015-16	258544	258544	110.3	234401	12.1309	5.36996	26
	2016-17	441810	44181		114.1	88609	77659.1	4.89019				387213	5.58795	27		19.3394					22845027		2.00219e+06		114.1	51930	45512.7	4.65813	5193			2.2845e+06	2.27314	27						2016-17	261914	261914	114.1	229548	11.4648	5.36087	27
	2017-18	524140	52414		118.9	94115	79154.8	4.89848				440824	5.64427	28		11.7258					44699686		3.75944e+06		118.9	38140	32077.4	4.5062	3814			4.46997e+06	0.85325	28				228937	lakhs	2017-18	2.28937e+06	228937	118.9	192546	5.12166	5.28453	28
	2018-19	586770	58677		121.2	103177	85129.5	4.93008				484134	5.68497	29		12.2867					47756555		3.94031e+06		121.2	43960	36270.6	4.55956	4396			4.77566e+06	0.920502	29				223398		2018-19	2.23398e+06	223398	121.2	184321	4.67784	5.26558	29
	2019-20 (A)	576010	57601		121.8	108853	89370.3	4.95119				472915	5.67478	30		10.9377					52662596		4.32369e+06		121.8	33150	27216.7	4.43484	3315			5.26626e+06	0.629479	30				241354		2019-20 (A)	2.41354e+06	241354	121.8	198156	4.58302	5.29701	30
					135	115344															55886169
					151.3	114324															59565816
						126587															59386888
2	Bihar																																						2	Bihar
	Year	Tax Revenues (Million)	Tax Revenues	Base 2011-12	TaxRevenues at constant Prices	Per Capita Income	Per Capita Inc ome at constant Prices	Log Per Capita Income		Per Capita Income Grwoth Rate	Per Capita income (10-10 years)	Log TR	Time	GROWTH RATE	TR/NSDP Ratio	30 Years Growth Rate			NTR GR		NSDP	NSDP (Million)	NSDP (at constant prices)		Base 2011-12	Non-Tax Revenues (Millions)	Non-Tax Revenues at Constant Prices	Log( Non-Tax Revenues)	Non-Tax Revenues	Time	GROWTH RATE		Non-Tax Revenues/NSDP Ratio			Growth Rate formula				Year	PLAN EXPENDITURES	DPE (Milions)	Base 2011-12	DPE at Constant prices	DPE/NSDP Ratio	Log DPE	Time LAG	Growth Rates	30 Years Growth Rate
	1990-91	11400	11.4	26.5195	42987.2	2660	10030.3	4.00132	MEAN	3.96022	3.86314	4.63334	1	4.61886	11.1184	4.50061			4.1762		1025327	102533	386631		26.5195	7700	29035.2	4.46292	7.7	1	4.36594	4.61886	7.5098			(10^4.618857-1)*100				1990-91	88296	8829.6	26.5195	33294.7	8.6115	4.52238	1	4.54116
	1991-92	13100	13.1	30.1629	43430.8	2868	9508.37	3.97811	4.08627		4	4.6378	2		13.5427						967308	96730.8	320695		30.1629	5400	17902.8	4.25292	5.4	2			5.5825							1991-92	131197	13119.7	30.1629	43496.2	13.5631	4.63845	2		DPE GR
	1992-93	15600	15.6	33.1966	46992.8	2998	9031.04	3.95574			4	4.67203	3		17.1428						910002	91000.2	274125		33.1966	7800	23496.4	4.371	7.8	3			8.57141							1992-93	109173	10917.3	33.1966	32886.8	11.997	4.51702	3		4.22339
	1993-94	17500	17.5	35.969	48653	3037	8443.37	3.92652	MED		4.1	4.68711	4		8.42153						2078007	207801	577721		35.969	8900	24743.5	4.39346	8.9	4			4.28295							1993-94	127911	12791.1	35.969	35561.4	6.15547	4.55098	4
	1994-95	18400	18.4	40.5011	45430.8	3372	8325.69	3.92042	4.04776			4.65735	5		7.94358						2316337	231634	571919		40.5011	9800	24196.9	4.38376	9.8	5			4.23082							1994-95	114201	11420.1	40.5011	28197	4.93024	4.4502	5
	1995-96	19700	19.7	43.7383	45040.6	3041	6952.71	3.84215				4.6536	6		10.0603						1958199	195820	447708		43.7383	9100	20805.5	4.31818	9.1	6			4.64713							1995-96	98736	9873.6	43.7383	22574.2	5.04218	4.35361	6
	1996-97	22500	22.5	45.7526	49177.5	4001	8744.86	3.94175	SD			4.69177	7		9.15794						2456885	245688	536993		45.7526	10600	23168.1	4.36489	10.6	7			4.31441							1996-97	101764	10176.4	45.7526	22242.2	4.14199	4.34718	7
	1997-98	23900	23.9	47.7669	50034.7	4014	8403.31	3.92445	0.15636			4.69927	8		10.212						2340373	234037	489957		47.7669	3900	8164.65	3.91194	3.9	8			1.6664							1997-98	102442	10244.2	47.7669	21446.2	4.37717	4.33135	8
	1998-99	26700	26.7	50.6084	52758	4495	8881.92	3.94851				4.72229	9		10.7319						2487899	248790	491598		50.6084	11500	22723.5	4.35647	11.5	9			4.62237							1998-99	116967	11696.7	50.6084	23112.2	4.70144	4.36384	9
	1999-00	36400	36.4	52.263	69647.7	4794	9172.84	3.9625				4.84291	10		13.9268						2613663	261366	500098		52.263	17600	33675.8	4.52732	17.6	10			6.73384							1999-00	222189	22218.9	52.263	42513.6	8.50106	4.62853	10
	2000-01	29400	29.4	56.0038	52496.5	6415	11454.6	4.05898		4.04348		4.72013	11	4.62409	6.38149						4607078	460708	822637		56.0038	8100	14463.3	4.16027	8.1	11	3.81689		1.75816							2000-01	164145	16414.5	56.0038	29309.6	3.56289	4.46701	11	4.25804
	2001-02	24400	24.4	58.0181	42055.9	6200	10686.3	4.02883				4.62383	12		4.54746						5365629	536563	924821		58.0181	3600	6204.97	3.79274	3.6	12			0.670937							2001-02	116611	11661.1	58.0181	20099.1	2.1733	4.30318	12
	2002-03	27600	27.6	59.9963	46002.8	6930	11550.7	4.06261				4.66278	13		5.45686						5057852	505785	843027		59.9963	3200	5333.66	3.72703	3.2	13			0.63268							2002-03	184039	18403.9	59.9963	30675	3.63868	4.48679	13
	2003-04	33600	33.6	63.2695	53106.1	6852	10829.9	4.03462				4.72514	14		5.89729						5697533	569753	900518		63.2695	4500	7112.43	3.85202	4.5	14			0.789816							2003-04	123647	12364.7	63.2695	19542.9	2.17018	4.29099	14
	2004-05	33400	33.4	67.37	49577	7449	11056.9	4.04363				4.69528	15		6.26636						5330050	533005	791161		67.37	4200	6234.23	3.79478	4.2	15			0.787985							2004-05	123035	12303.5	67.37	18262.6	2.30833	4.26156	15
	2005-06	35600	35.6	69.6404	51119.8	7914	11364.1	4.05553				4.70859	16		5.92889						6004496	600450	862215		69.6404	5200	7466.93	3.87314	5.2	16			0.866018							2005-06	240914	24091.4	69.6404	34594	4.01223	4.539	16
	2006-07	40300	40.3	73.8308	54584.3	7588	10277.6	4.01189				4.73707	17		5.74345						7016688	701669	950374		73.8308	5100	6907.69	3.83933	5.1	17			0.726839							2006-07	284716	28471.6	73.8308	38563.3	4.0577	4.58617	17
	2007-08	50900	50.9	77.4351	65732.5	8759	11311.4	4.05352				4.81778	18		7.43944						6841913	684191	883568		77.4351	5300	6844.44	3.83534	5.3	18			0.774637							2007-08	583387	58338.7	77.4351	75338.9	8.52666	4.87702	18
	2008-09	61700	61.7	84.1586	73314	9070	10777.3	4.03251				4.86519	19		7.68753						8025990	802599	953674		84.1586	11500	13664.7	4.1356	11.5	19			1.43285							2008-09	782804	78280.4	84.1586	93015.3	9.75336	4.96855	19
	2009-10	80900	80.9	86.1393	93917.7	10297	11953.9	4.07751				4.97275	20		9.5836						8441505	844150	979983		86.1393	16700	19387.2	4.28752	16.7	20			1.97832							2009-10	689575	68957.5	86.1393	80053.5	8.16886	4.90338	20
	2010-11	98700	98.7	94.3719	104586	10635	11269.2	4.05189		4.09511		5.01947	21	5.078	10.1455						9728413	972841	1.03086e+06		94.3719	9900	10490.4	4.02079	9.9	21	3.93571		1.01764							2010-11	105096	105096	94.3719	111364	10.803	5.04675	21	5.18097
	2011-12	126100	126.1	100	126100	12090	12090	4.08243				5.10072	22		12.3703						10193758	1.01938e+06	1.01938e+06		100	8900	8900	3.94939	8.9	22			0.873083							2011-12	161441	161441	100	161441	15.8373	5.20801	22
	2012-13	162500	162.5	111.1	146265	21750	19577	4.29175				5.16514	23		13.8294						11750314	1.17503e+06	1.05763e+06		111.1	11400	10261	4.01119	11.4	23			0.970187							2012-13	168183	168183	111.1	151380	14.3131	5.18007	23
	2013-14	199600	199.6	114.8	173868	22201	19338.9	4.28643				5.24022	24		15.4106						12952142	1.29521e+06	1.12824e+06		114.8	15400	13414.6	4.12758	15.4	24			1.18899							2013-14	275228	275228	114.8	239746	21.2496	5.37975	24
	2014-15	207500	20750	110.3	188123	22776	20649.1	4.3149				5.27444	25		14.4852						14324962	1.4325e+06	1.29873e+06		110.3	15580	14125.1	4.14999	1558	25			1.08761							2014-15	254428	254428	110.3	230669	17.7612	5.36299	25
	2015-16	254490	25449	110.3	230725	23223	21054.4	4.32334				5.3631	26		16.2436						15667055	1.56671e+06	1.4204e+06		110.3	21860	19818.7	4.29707	2186	26			1.39528							2015-16	376172	376172	110.3	341045	24.0104	5.53281	26
	2016-17	237420	23742	114.1	208081	24064	21090.3	4.32408				5.31823	27		13.8194						17180244	1.71802e+06	1.50572e+06		114.1	24030	21060.5	4.32347	2403	27			1.3987							2016-17	292067	292067	114.1	255975	17.0002	5.4082	27
	2017-18	297080	29708	118.9	249857	25455	21408.7	4.33059				5.39769	28		11.0357						26919960	2691996	2.26408e+06		118.9	35070	29495.4	4.46975	3507	28			1.30275							2017-18	2.34759e+06	234759	118.9	197443	8.72064	5.29544	28
	2018-19	308580	30858	121.2	254604	26719	22045.4	4.34332				5.40587	29		10.6677						28926487	2.89265e+06	2.38667e+06		121.2	41310	34084.2	4.53255	4131	29			1.4281							2018-19	3.16433e+06	316433	121.2	261083	10.9392	5.41678	29
	2019-20 (A)	301440	30144	121.8	247488	29092	23885.1	4.37813				5.39355	30		9.64284						31260514	3.12605e+06	2.56654e+06		121.8	37000	30377.7	4.48255	3700	30			1.1836							2019-20 (A)	2.65708e+06	265708	121.8	218151	8.4998	5.33876	30
				135		29794															34554545
				151.3		28127															35919556
						30779															34418298
3			Chattisgarh																																				3	Chattisgarh
	Year	Tax Revenues (Million)	Tax Revenues	Base 2011-12	TaxRevenues at constant Prices	Per Capita Income	Per Capita Inc ome at constant Prices	Log Per Capita Income		Per Capita Income Grwoth Rate	Per Capita income (10-10 years)	Log TR	Time	GROWTH RATE	TR/NSDP Ratio	30 Years Growth Rate		NTR GR	NSDP (at constant prices)		NSDP	NSDP (Million)			Base 2011-12	Non-Tax Revenues (Millions)	Non-Tax Revenues at Constant Prices	Log( Non-Tax Revenues)	Non-Tax Revenues	Time	GROWTH RATE	Non-Tax Revenues/NSDP Ratio								Year	PLAN EXPENDITURES	DPE (Milions)	Base 2011-12	DPE at Constant prices	DPE/NSDP Ratio	Log DPE	Time LAG	Growth Rates	30 Years Growth Rate
	1990-91		-	26.5195									1			4.46281		4.04798			-				26.5195				-	1										1990-91	80118	8011.8	26.5195	30210.9		4.48016	1	4.32177	DPE GR
	1991-92		-	30.1629									2								-				30.1629				-	2										1991-92	116931	11693.1	30.1629	38766.5		4.58846	2	3.9722	4.52593
	1992-93		-	33.1966					MEAN				3								-				33.1966				-	3										1992-93	123998	12399.8	33.1966	37352.5		4.57232	3	5.00801
	1993-94		-	35.969		6539	18179.5	4.25958	4.46172	4.23616	4.17419		4								1216308	121631			35.969				-	4										1993-94	164270	16427	35.969	45669.8	1.35056	4.65963	4
	1994-95		-	40.5011		6983	17241.5	4.23657			4.2		5								1218126	121813			40.5011				-	5										1994-95	208388	20838.8	40.5011	51452.3	1.71072	4.7114	5
	1995-96		-	43.7383		7479	17099.4	4.23298			4.3		6								1249552	124955			43.7383				-	6										1995-96	275334	27533.4	43.7383	62950.2	2.20346	4.799	6
	1996-97		-	45.7526		8353	18256.9	4.26143	MED		4.5		7								1304141	130414			45.7526				-	7										1996-97	170680	17068	45.7526	37305	1.30875	4.57177	7
	1997-98		-	47.7669		9218	19297.9	4.28551	4.40878				8								1355107	135511			47.7669				-	8										1997-98	1.76231e+06	176231	47.7669	368939	13.0049	5.56696	8
	1998-99		-	50.6084		10056	19870.2	4.2982					9								1388245	138824			50.6084				-	9										1998-99	3.23931e+06	323931	50.6084	640073	23.3339	5.80623	9
	1999-00		-	52.263		10405	19908.9	4.29905	SD				10								1371943	137194			52.263				-	10										1999-00	2.66091e+06	266091	52.263	509138	19.3952	5.70684	10
	2000-01	7500	7.5	56.0038	13392	10744	19184.4	4.28295	0.192524	4.31068		4.12684	11	4.36101	3.14602				425679		2383965	238396			56.0038	2900	5178.22	3.71418	2.9	11	3.94578	1.21646								2000-01	29175	2917.5	56.0038	5209.47	0.12238	3.71679	11	3.9722
	2001-02	19900	19.9	58.0181	34299.7	12170	20976.2	4.32173				4.53529	12		8.89506				385604		2237197	223720			58.0181	7200	12409.9	4.09377	7.2	12		3.21831								2001-02	100718	10071.8	58.0181	17359.8	0.450197	4.23954	12
	2002-03	23300	23.3	59.9963	38835.7	13002	21671.3	4.33589				4.58923	13		9.13631				425070		2550265	255026			59.9963	9600	16001	4.20415	9.6	13		3.76431								2002-03	126925	12692.5	59.9963	21155.5	0.497693	4.32542	13
	2003-04	25900	25.9	63.2695	40936	15515	24522.1	4.38956				4.61211	14		10.3301				396277		2507227	250723			63.2695	11200	17702	4.24802	11.2	14		4.46709								2003-04	153864	15386.4	63.2695	24318.8	0.613682	4.38594	14
	2004-05	32300	32.3	67.37	47944.2	16976	25198.2	4.40137				4.68074	15		10.8455				442066		2978197	297820			67.37	12400	18405.8	4.26496	12.4	15		4.16359								2004-05	161798	16179.8	67.37	24016.3	0.543275	4.38051	15
	2005-06	40500	40.5	69.6404	58155.9	18559	26649.8	4.42569				4.76459	16		12.9076				450557		3137694	313769			69.6404	12300	17662.2	4.24704	12.3	16		3.92008								2005-06	200373	20037.3	69.6404	28772.5	0.6386	4.45898	16
	2006-07	50500	50.5	73.8308	68399.7	18530	25097.9	4.39964				4.83505	17		12.202				560562		4138676	413868			73.8308	14500	19639.5	4.29313	14.5	17		3.50354								2006-07	257964	25796.4	73.8308	34939.9	0.623301	4.54332	17
	2007-08	56200	56.2	77.4351	72576.9	21580	27868.5	4.44511				4.8608	18		13.3608				543209		4206341	420634			77.4351	20200	26086.4	4.41641	20.2	18		4.80227								2007-08	352640	35264	77.4351	45540.1	0.838353	4.65839	18
	2008-09	65900	65.9	84.1586	78304.5	22929	27245	4.43529				4.89379	19		13.1629				594886		5006477	500648			84.1586	22000	26141.1	4.41732	22	19		4.39431								2008-09	669664	66966.4	84.1586	79571.7	1.3376	4.90076	19
	2009-10	71200	71.2	86.1393	82656.8	23926	27775.9	4.44367				4.91728	20		13.1579				628194		5411215	541122			86.1393	30400	35291.7	4.54767	30.4	20		5.61796								2009-10	801088	80108.8	86.1393	92999.1	1.48042	4.96848	20
	2010-11	90100	90.1	94.3719	95473.3	24189	25631.6	4.40878		4.50491		4.97988	21	5.00307	15.6256				611005		5766174	576617			94.3719	38400	40690.1	4.60949	38.4	21	4.57872	6.65953								2010-11	80118	80118	94.3719	84896	1.38945	4.92889	21	5.00801
	2011-12	107100	107.1	100	107100	25991	25991	4.41482				5.02979	22		18.0719				592633		5926328	592633			100	40600	40600	4.60853	40.6	22		6.85079								2011-12	116931	116931	100	116931	1.97308	5.06793	22
	2012-13	130300	130.3	111.1	117282	55177	49664.3	4.69604				5.06923	23		20.0533				584851		6497697	649770			111.1	46200	41584.2	4.61893	46.2	23		7.11021								2012-13	123998	123998	111.1	111609	1.90833	5.0477	23
	2013-14	143400	143.4	114.8	124913	56777	49457.3	4.69423				5.09661	24		20.703				603357		6926536	692654			114.8	51000	44425.1	4.64763	51	24		7.36299								2013-14	164270	164270	114.8	143092	2.3716	5.15562	24
	2014-15	157070	15707	110.3	142403	61409	55674.5	4.74566				5.15352	25		21.5085				662074		7302678	730268			110.3	48750	44197.6	4.6454	4875	25		6.67563								2014-15	208388	208388	110.3	188928	2.85358	5.2763	25
	2015-16	170750	17075	110.3	154805	61122	55414.3	4.74362				5.18979	26		22.7099				681663		7518746	751875			110.3	52150	47280.1	4.67468	5215	26		6.936								2015-16	275334	275334	110.3	249623	3.66196	5.39728	26
	2016-17	189450	18945	114.1	166039	61433	53841.4	4.73112				5.22021	27		24.1559				687362		7842799	784280			114.1	56690	49684.5	4.69622	5669	27		7.22829								2016-17	170680	170680	114.1	149588	2.17626	5.1749	27
	2017-18	219890	21989	118.9	184937	67139	56466.8	4.75179				5.26702	28		13.0206				1.42034e+06		16887888	1.68879e+06			118.9	63400	53322.1	4.72691	6340	28		3.75417								2017-18	1.76231e+06	176231	118.9	148218	1.04353	5.1709	28
	2018-19	218890	21889	121.2	180602	68374	56414.2	4.75139				5.25672	29		11.6716				1.54736e+06		18754052	1.87541e+06			121.2	77030	63556.1	4.80316	7703	29		4.10738								2018-19	3.23931e+06	323931	121.2	267270	1.72726	5.42695	29
	2019-20 (A)	221180	22118	121.8	181593	72537	59554.2	4.77491				5.2591	30		11.3967				1.59338e+06		19407322	1.94073e+06			121.8	79340	65139.6	4.81384	7934	30		4.08815								2019-20 (A)	2.66091e+06	266091	121.8	218465	1.37108	5.33938	30
						75278															20921074
						72236															22062397
						NA															21512630
4	Goa																																						4	Goa
	Year	Tax Revenues (Million)	Tax Revenues	Base 2011-12	TaxRevenues at constant Prices	Per Capita Income	Per Capita Inc ome at constant Prices	Log Per Capita Income		Per Capita Income Grwoth Rate	Per Capita income (10-10 years)	Log TR	Time	GROWTH RATE	TR/NSDP Ratio	30 Years Growth Rate		NTR GR	NSDP (at constant prices)		NSDP	NSDP (Million)			Base 2011-12	Non-Tax Revenues (Millions)	Non-Tax Revenues at Constant Prices	Log( Non-Tax Revenues)	Non-Tax Revenues	Time	GROWTH RATE	Non-Tax Revenues/NSDP Ratio								Year	PLAN EXPENDITURES	DPE (Milions)	Base 2011-12	DPE at Constant prices	DPE/NSDP Ratio	Log DPE	Time LAG	Growth Rates	30 Years Growth Rate
	1990-91	900	0.9	26.5195	3393.72	8797	33171.8	4.52077		4.50615	4.57614	3.53068	1	3.54932	15.8381	3.5983		3.66916	21427.6		56825	5682.5			26.5195	700	2639.56	3.42153	0.7	1	3.386	12.3185								1990-91	4183	418.3	26.5195	1577.33	7.3612	3.19792	1	3.20699	DPE GR
	1991-92	1100	1.1	30.1629	3646.86	10693	35450.8	4.54963	MEAN		4.5	3.56192	2		19.4267				18772.4		56623	5662.3			30.1629	900	2983.8	3.47477	0.9	2		15.8946								1991-92	5498	549.8	30.1629	1822.77	9.70984	3.26073	2	3.43678	3.0815
	1992-93	1400	1.4	33.1966	4217.3	12800	38558.2	4.58612	4.9928		4.9	3.62503	3		21.5627				19558.3		64927	6492.7			33.1966	1100	3313.59	3.5203	1.1	3		16.9421								1992-93	5649	564.9	33.1966	1701.68	8.70054	3.23088	3	4.04018
	1993-94	1900	1.9	35.969	5282.32	16558	46034	4.66308			5.1	3.72282	4		9.49117				55655.1		200186	20018.6			35.969	1400	3892.24	3.5902	1.4	4		6.9935								1993-94	6528	652.8	35.969	1814.89	3.26097	3.25885	4
	1994-95	2300	2.3	40.5011	5678.85	19317	47695	4.67847	MED			3.75426	5		11.0592				51349.7		207972	20797.2			40.5011	1500	3703.6	3.56862	1.5	5		7.21251								1994-95	6852	685.2	40.5011	1691.8	3.29467	3.22835	5
	1995-96	2700	2.7	43.7383	6173.07	22207	50772.4	4.70563	4.99815			3.7905	6		12.1347				50871.4		222503	22250.3			43.7383	4000	9145.29	3.9612	4	6		17.9773								1995-96	7911	791.1	43.7383	1808.71	3.55546	3.25737	6
	1996-97	3000	3	45.7526	6557	26418	57741	4.76148				3.81671	7		11.5282				56877.8		260231	26023.1			45.7526	3500	7649.84	3.88365	3.5	7		13.4496								1996-97	8661	866.1	45.7526	1893.01	3.3282	3.27715	7
	1997-98	3700	3.7	47.7669	7745.95	32647	68346.5	4.83472	SD			3.88907	8		14.0798				55014.5		262787	26278.7			47.7669	5800	12142.3	4.0843	5.8	8		22.0711								1997-98	9446	944.6	47.7669	1977.52	3.59455	3.29612	8
	1998-99	3600	3.6	50.6084	7113.44	40248	79528.3	4.90052	0.267948			3.85208	9		10.9603				64901.8		328458	32845.8			50.6084	6500	12843.7	4.10869	6.5	9		19.7894								1998-99	10281	1028.1	50.6084	2031.48	3.13008	3.30781	9
	1999-00	4600	4.6	52.263	8801.64	44349	84857.3	4.92869				3.94456	10		13.7984				63787.6		333373	33337.3			52.263	6300	12054.4	4.08115	6.3	10		18.8978								1999-00	12172	1217.2	52.263	2328.99	3.65117	3.36717	10
	2000-01	5200	5.2	56.0038	9285.09	43735	78092.9	4.89261				3.96779	11	3.94902	9.33501				99465.2		557043	55704.3			56.0038	8000	14284.7	4.15487	8	11	4.15051	14.3615								2000-01	13748	1374.8	56.0038	2454.83	2.46803	3.39002	11	3.43678
	2001-02	5700	5.7	58.0181	9824.53	44110	76028.1	4.88097		4.89232		3.99231	12		10.7815				91124.2		528685	52868.5			58.0181	11400	19649.1	4.29334	11.4	12		21.5629								2001-02	17865	1786.5	58.0181	3079.21	3.37914	3.48844	12
	2002-03	6000	6	59.9963	10000.6	48839	81403.3	4.91064				4.00003	13		10.9256				91533.7		549169	54916.9			59.9963	10400	17334.4	4.23891	10.4	13		18.9377								2002-03	21467	2146.7	59.9963	3578.05	3.909	3.55365	13
	2003-04	7100	7.1	63.2695	11221.8	54577	86261.1	4.93582				4.05006	14		12.1861				92087.5		582633	58263.3			63.2695	7300	11537.9	4.06213	7.3	14		12.5293								2003-04	27638	2763.8	63.2695	4368.3	4.74364	3.64031	14
	2004-05	8600	8.6	67.37	12765.3	66135	98166.8	4.99196				4.10603	15		13.8143				92406.4		622542	62254.2			67.37	7300	10835.7	4.03486	7.3	15		11.7261								2004-05	35893	3589.3	67.37	5327.74	5.76555	3.72654	15
	2005-06	11000	11	69.6404	15795.4	76968	110522	5.04345				4.19853	16		15.9634				98947.6		689075	68907.5			69.6404	7600	10913.2	4.03795	7.6	16		11.0293								2005-06	40850	4085	69.6404	5865.85	5.92824	3.76833	16
	2006-07	12900	12.9	73.8308	17472.4	80844	109499	5.03941				4.24235	17		11.7287				148972		1099869	109987			73.8308	9200	12460.9	4.09555	9.2	17		8.36463								2006-07	47747	4774.7	73.8308	6467.09	4.34115	3.81071	17
	2007-08	13600	13.6	77.4351	17563.1	86257	111393	5.04686				4.2446	18		11.4128				153889		1191644	119164			77.4351	10400	13430.6	4.1281	10.4	18		8.72744								2007-08	56061	5606.1	77.4351	7239.74	4.70451	3.85972	18
	2008-09	16900	16.9	84.1586	20081.1	87085	103477	5.01484				4.30279	19		12.9154				155482		1308515	130852			84.1586	12400	14734.1	4.16832	12.4	19		9.47639								2008-09	68134	6813.4	84.1586	8095.9	5.20697	3.90827	19
	2009-10	17600	17.6	86.1393	20432	90409	104957	5.02101				4.31031	20		12.8891				158522		1365494	136549			86.1393	17300	20083.8	4.30284	17.3	20		12.6694								2009-10	80215	8021.5	86.1393	9312.24	5.87443	3.96905	20
	2010-11	21400	21.4	94.3719	22676.2	95320	101005	5.00434		5.10215		4.35557	21	4.38892	14.5305				156060		1472765	147276			94.3719	22700	24053.8	4.38118	22.7	21	4.28993	15.4132								2010-11	9152.8	9152.8	94.3719	9698.65	6.2147	3.98671	21	4.04018
	2011-12	25500	25.5	100	25500	110306	110306	5.0426				4.40654	22		15.8202				161187		1611867	161187			100	23100	23100	4.36361	23.1	22		14.3312								2011-12	14639.1	14639.1	100	14639.1	9.08208	4.16551	22
	2012-13	29400	29.4	111.1	26462.6	259444	233523	5.36833				4.42263	23		15.2391				173650		1929251	192925			111.1	18300	16471.6	4.21674	18.3	23		9.48555								2012-13	12459	12459	111.1	11214.2	6.45795	4.04977	23
	2013-14	35800	35.8	114.8	31184.7	220019	191654	5.28252				4.49394	24		15.379				202775		2327852	232785			114.8	16600	14459.9	4.16017	16.6	24		7.13104								2013-14	20202.5	20202.5	114.8	17598	8.6786	4.24546	24
	2014-15	38960	3896	110.3	35321.8	188358	170769	5.23241				4.54804	25		15.9535				221406		2442104	244210			110.3	23260	21087.9	4.32403	2326	25		9.52457								2014-15	17012.6	17012.6	110.3	15423.9	6.96637	4.1882	25
	2015-16	39750	3975	110.3	36038.1	241081	218568	5.33959				4.55676	26		15.2343				236559		2609241	260924			110.3	24320	22049	4.34339	2432	26		9.32072								2015-16	24779.2	24779.2	110.3	22465.3	9.49671	4.35151	26
	2016-17	42610	4261	114.1	37344.4	278601	244173	5.3877				4.57223	27		19.546				191060		2.17999e+06	217999			114.1	27120	23768.6	4.376	2712	27		12.4404								2016-17	30781.3	30781.3	114.1	26977.5	14.1199	4.431	27
	2017-18	49880	4988	118.9	41951.2	305875	257254	5.41036				4.62274	28		11.8962				352645		4192944	419294			118.9	30330	25508.8	4.40669	3033	28		7.23358								2017-18	286804	28680.4	118.9	24121.4	6.84015	4.3824	28
	2018-19	48710	4871	121.2	40189.8	308296	254370	5.40547				4.60412	29		10.5045				382596		4637068	463707			121.2	28740	23712.9	4.37498	2874	29		6.19788								2018-19	347538	34753.8	121.2	28674.7	7.49477	4.4575	29
	2019-20 (A)	47010	4701	121.8	38596.1	308753	253492	5.40396				4.58654	30		9.9858				386509		4707685	470768			121.8	27380	22479.5	4.35179	2738	30		5.81602								2019-20 (A)	332982	33298.2	121.8	27338.4	7.07315	4.43677	30
						313973															4742453
						298527															4850884
						NA															4642096
5	Gujarat																																						5	Gujarat
	Year	Tax Revenues (Million)	Tax Revenues	Base 2011-12	TaxRevenues at constant Prices	Per Capita Income	Per Capita Inc ome at constant Prices	Log Per Capita Income		Per Capita Income Grwoth Rate	Per Capita income (10-10 years)	Log TR	Time	GROWTH RATE	TR/NSDP Ratio	30 Years Growth Rate		NTR GR	NSDP (at constant prices)		NSDP	NSDP (Million)			Base 2011-12	Non-Tax Revenues (Millions)	Non-Tax Revenues at ConstantPrices	Log( Non-Tax Revenues)	Non-Tax Revenues	Time	GROWTH RATE	Non-Tax Revenues/NSDP Ratio								Year	PLAN EXPENDITURES	DPE (Milions)	Base 2011-12	DPE at Constant prices	DPE/NSDP Ratio	Log DPE	Time LAG	Growth Rates	30 Years Growth Rate
	1990-91	24000	24	26.5195	90499.3	5891	22213.8	4.34662		4.34058	4.33648	4.95665	1	4.95959	22.142	4.92623		4.47745	408723		1083915	108392			26.5195	4000	15083.2	4.17849	4	1	4.38643	3.69033								1990-91	68319	6831.9	26.5195	25761.8	6.30299	4.41098	1	4.38755	DPE GR
	1991-92	28900	28.9	30.1629	95813.1	6243	20697.6	4.31592	MEAN		4.3	4.98142	2		29.0627				329678		994403	99440.3			30.1629	11400	37794.8	4.57743	11.4	2		11.4642								1991-92	96266	9626.6	30.1629	31915.4	9.68078	4.504	2	4.52033	4.28617
	1992-93	34600	34.6	33.1966	104228	8235	24806.8	4.39457	4.6843		4.5	5.01798	3		26.3244				395935		1314371	131437			33.1966	11600	34943.3	4.54336	11.6	3		8.82551								1992-93	147838	14783.8	33.1966	44534.1	11.2478	4.64869	3	5.19675
	1993-94	39400	39.4	35.969	109539	9796	27234.5	4.43512			4.8	5.03957	4		9.25742				1.18325e+06		4256047	425605			35.969	14000	38922.4	4.5902	14	4		3.28944								1993-94	65476	6547.6	35.969	18203.4	1.53842	4.26015	4
	1994-95	47400	47.4	40.5011	117034	12640	31209	4.49428	MS			5.06831	5		9.27527				1.26178e+06		5110362	511036			40.5011	14900	36789.1	4.56572	14.9	5		2.91564								1994-95	81608	8160.8	40.5011	20149.6	1.59691	4.30427	5
	1995-96	53200	53.2	43.7383	121632	13665	31242.6	4.49475	4.6471			5.08505	6		10.1084				1.20328e+06		5262943	526294			43.7383	16000	36581.2	4.56326	16	6		3.04012								1995-96	112496	11249.6	43.7383	25720.2	2.13751	4.41027	6
	1996-97	60700	60.7	45.7526	132670	16153	35305.1	4.54784				5.12277	7		10.0078				1.32566e+06		6065257	606526			45.7526	15700	34315	4.53548	15.7	7		2.58851								1996-97	113371	11337.1	45.7526	24779.1	1.86919	4.39409	7
	1997-98	65900	65.9	47.7669	137962	16585	34720.7	4.54059	MD			5.13976	8		10.8661				1.26965e+06		6064710	606471			47.7669	22200	46475.7	4.66723	22.2	8		3.66052								1997-98	148270	14827	47.7669	31040.3	2.4448	4.49193	8
	1998-99	76200	76.2	50.6084	150568	19001	37545.1	4.57455	0.224615			5.17773	9		11.7374				1.2828e+06		6492062	649206			50.6084	27700	54734	4.73826	27.7	9		4.26675								1998-99	213116	21311.6	50.6084	42110.8	3.28272	4.62439	9
	1999-00	81600	81.6	52.263	156133	18831	36031.2	4.55668				5.1935	10		12.5224				1.24683e+06		6516300	651630			52.263	29200	55871.3	4.74719	29.2	10		4.48107								1999-00	263713	26371.3	52.263	50458.8	4.04697	4.70294	10
	2000-01	90500	90.5	56.0038	161596	18392	32840.6	4.51641				5.20843	11	5.16532	9.77945				1.65241e+06		9254100	925410			56.0038	33500	59817.4	4.77683	33.5	11	4.76151	3.62002								2000-01	292915	29291.5	56.0038	52302.7	3.16525	4.71852	11	4.52033
	2001-02	92500	92.5	58.0181	159433	19823	34167	4.53361		4.53404		5.20258	12		10.7022				1.48973e+06		8643100	864310			58.0181	37600	64807.4	4.81162	37.6	12		4.35029								2001-02	188014	18801.4	58.0181	32406.1	2.17531	4.51063	12
	2002-03	95200	95.2	59.9963	158676	22683	37807.3	4.57758				5.20051	13		10.1867				1.55768e+06		9345500	934550			59.9963	40000	66670.7	4.82394	40	13		4.28013								2002-03	199253	19925.3	59.9963	33210.9	2.13207	4.52128	13
	2003-04	111700	111.7	63.2695	176546	26922	42551.3	4.62891				5.24686	14		10.9938				1.60588e+06		10160300	1016030			63.2695	32700	51683.6	4.71335	32.7	14		3.21841								2003-04	323267	32326.7	63.2695	51093.6	3.18167	4.70837	14
	2004-05	129600	129.6	67.37	192370	28846	42817.3	4.63162				5.28414	15		10.9344				1.75931e+06		11852500	1185250			67.37	30900	45866.1	4.66149	30.9	15		2.60704								2004-05	417572	41757.2	67.37	61981.9	3.52307	4.79226	15
	2005-06	157000	157	69.6404	225444	32021	45980.5	4.66257				5.35304	16		12.5001				1.80354e+06		12559900	1255990			69.6404	33500	48104.3	4.68218	33.5	16		2.66722								2005-06	384171	38417.1	69.6404	55165	3.05871	4.74166	16
	2006-07	184700	184.7	73.8308	250167	36102	48898.3	4.68929				5.39823	17		10.7219				2.33324e+06		17226500	1722650			73.8308	49500	67045.2	4.82637	49.5	17		2.87348								2006-07	520039	52003.9	73.8308	70436.6	3.01883	4.8478	17
	2007-08	218900	218.9	77.4351	282688	38568	49806.9	4.69729				5.45131	18		11.0965				2.54755e+06		19727000	1972700			77.4351	46100	59533.7	4.77476	46.1	18		2.3369								2007-08	749288	74928.8	77.4351	96763.4	3.79829	4.98571	18
	2008-09	235600	235.6	84.1586	279948	42498	50497.5	4.70327				5.44708	19		11.0117				2.54227e+06		21395400	2139540			84.1586	51000	60599.9	4.78247	51	19		2.38369								2008-09	1048546	104855	84.1586	124592	4.9008	5.09549	19
	2009-10	267400	267.4	86.1393	310427	43685	50714.4	4.70513				5.49196	20		11.1765				2.77751e+06		23925300	2392530			86.1393	54500	63269.6	4.8012	54.5	20		2.27792								2009-10	1259237	125924	86.1393	146186	5.2632	5.16491	20
	2010-11	363400	363.4	94.3719	385072	49168	52100.3	4.71684		4.76001		5.58554	21	5.61997	14.5663				2.64358e+06		24948000	2494800			94.3719	49200	52134.2	4.71712	49.2	21	4.68105	1.9721								2010-11	150972	150972	94.3719	159976	6.05148	5.20405	21	5.19675
	2011-12	442500	442.5	100	442500	53813	53813	4.73089				5.64591	22		15.5409				2847320		28473200	2847320			100	52800	52800	4.72263	52.8	22		1.85438								2011-12	157845	157845	100	157845	5.54363	5.19823	22
	2012-13	539000	539	111.1	485149	87481	78740.8	4.8962				5.68587	23		17.0628				2.84331e+06		31589195	3.15892e+06			111.1	60200	54185.4	4.73388	60.2	23		1.90571								2012-13	183061	183061	111.1	164772	5.79506	5.21688	23
	2013-14	563700	563.7	114.8	491028	96683	84218.6	4.92541				5.69111	24		16.7327				2.93455e+06		33688617	3.36886e+06			114.8	70200	61149.8	4.7864	70.2	24		2.08379								2013-14	200370	200370	114.8	174539	5.94772	5.24189	24
	2014-15	613400	61340	110.3	556120	102589	93009.1	4.96853				5.74517	25		17.2073				3.23188e+06		35647679	3.56477e+06			110.3	95430	86518.6	4.93711	9543	25		2.67703								2014-15	253443	253443	110.3	229776	7.10967	5.36131	25
	2015-16	626490	62649	110.3	567987	111370	100970	5.00419				5.75434	26		16.2525				3.49476e+06		38547194	3.85472e+06			110.3	101940	92420.7	4.96577	10194	26		2.64455								2015-16	332830	332830	110.3	301750	8.63435	5.47965	26
	2016-17	644430	64443	114.1	564794	120683	105770	5.02436				5.75189	27		15.7014				3.59709e+06		41042806	4.10428e+06			114.1	133460	116968	5.06807	13346	27		3.25173								2016-17	234614	234614	114.1	205622	5.71634	5.31307	27
	2017-18	736460	73646	118.9	619394	129738	109115	5.03789				5.79197	28		9.50547				6.51619e+06		77477522	7.74775e+06			118.9	150740	126779	5.10305	15074	28		1.9456								2017-18	2714502	271450	118.9	228301	3.5036	5.35851	28
	2018-19	805650	80565	121.2	664728	143604	118485	5.07366				5.82264	29		9.5464				6.96312e+06		84393034	8.4393e+06			121.2	134170	110701	5.04415	13417	29		1.58982								2018-19	3274680	327468	121.2	270188	3.88027	5.43167	29
	2019-20 (A)	790080	79008	121.8	648670	154887	127165	5.10437				5.81202	30		8.34729				7.77103e+06		94651119	9.46511e+06			121.8	181040	148637	5.17213	18104	30		1.91271								2019-20 (A)	3211483	321148	121.8	263669	3.39297	5.42106	30
						164060															103439901
						160321															111017860
						NA															109925860
6	Haryana																																						6	Haryana
	Year	Tax Revenues (Million)	Tax Revenues	Base 2011-12	TaxRevenues at constant Prices	Per Capita Income	Per Capita Inc ome at constant Prices	Log Per Capita Income		Per Capita Income Grwoth Rate	Per Capita income (10-10 years)	Log TR	Time	GROWTH RATE	TR/NSDP Ratio	30 Years Growth Rate		NTR GR	NSDP (at constant prices)		NSDP	NSDP (Million)			Base 2011-12	Non-Tax Revenues (Millions)	Non-Tax Revenues at ConstantPrices	Log( Non-Tax Revenues)	Non-Tax Revenues	Time	GROWTH RATE	Non-Tax Revenues/NSDP Ratio								Year	PLAN EXPENDITURES	DPE (Milions)	Base 2011-12	DPE at Constant prices	DPE/NSDP Ratio	Log DPE	Time LAG	Growth Rates	30 Years Growth Rate
	1990-91	10700	10.7	26.5195	40347.6	7508	28311.2	4.45196		4.43291	4.40835	4.60582	1	4.59379	8.74294	4.55206		4.44173	461488		1223845	122384			26.5195	5100	19231.1	4.284	5.1	1	4.36234									1990-91	34278	3427.8	26.5195	12925.6		4.11145	1	4.09307	DPE GR
	1991-92	13000	13	30.1629	43099.3	8775	29092	4.46377	MEAN		4.4	4.63447	2		8.88041				485330		1463897	146390			30.1629	5500	18234.3	4.26089	5.5	2										1991-92	38763	3876.3	30.1629	12851.2		4.10894	2	4.15308	3.91517
	1992-93	14500	14.5	33.1966	43679.2	9037	27222.7	4.43493	4.74854		4.7	4.64027	3		9.4056				464395		1541634	154163			33.1966	4600	13856.8	4.14166	4.6	3										1992-93	42827	4282.7	33.1966	12901		4.11062	3	4.9048
	1993-94	15900	15.9	35.969	44204.7	11079	30801.5	4.48857			4.8	4.64547	4		8.18678				539952		1942155	194216			35.969	13400	37254.3	4.57118	13.4	4		6.89955								1993-94	42798	4279.8	35.969	11898.6	2.20363	4.07549	4
	1994-95	18900	18.9	40.5011	46665.4	12879	31799.1	4.50241	MED			4.66899	5		9.07119				514435		2083520	208352			40.5011	34700	85676.6	4.93286	34.7	5		16.6545								1994-95	56704	5670.4	40.5011	14000.6	2.72155	4.14615	5
	1995-96	21700	21.7	43.7383	49613.2	14213	32495.5	4.51182	4.73859			4.6956	6		10.2099				485933		2125391	212539			43.7383	21900	50070.5	4.69958	21.9	6		10.304								1995-96	65483	6548.3	43.7383	14971.5	3.08099	4.17527	6
	1996-97	21400	21.4	45.7526	46773.3	16611	36306.1	4.55998				4.67	7		9.00722				519287		2375872	237587			45.7526	31300	68411.4	4.83513	31.3	7		13.1741								1996-97	71163	7116.3	45.7526	15553.9	2.99524	4.19184	7
	1997-98	23700	23.7	47.7669	49616	17530	36699.1	4.56466	SD			4.69562	8		9.88934				501711		2396519	239652			47.7669	26300	55059.1	4.74083	26.3	8		10.9743								1997-98	62628	6262.8	47.7669	13111.2	2.61329	4.11764	8
	1998-99	31200	31.2	50.6084	61649.8	19340	38215	4.58223	0.21881			4.78993	9		12.3597				498795		2524325	252432			50.6084	15200	30034.5	4.47762	15.2	9		6.02141								1998-99	74192	7419.2	50.6084	14660	2.93908	4.16613	9
	1999-00	35200	35.2	52.263	67351.7	21105	40382.3	4.60619				4.82835	10		13.0064				517834		2706358	270636			52.263	12600	24108.8	4.38218	12.6	10		4.6557								1999-00	87636	8763.6	52.263	16768.3	3.23815	4.22449	10
	2000-01	43100	43.1	56.0038	76959.1	25583	45680.8	4.65973		4.68237		4.88626	11	4.90498	9.1064				845110		4732937	473294			56.0038	14400	25712.5	4.41015	14.4	11	4.45925	3.04251								2000-01	96418	9641.8	56.0038	17216.3	2.03717	4.23594	11	4.15308
	2001-02	49700	49.7	58.0181	85663	28022	48298.8	4.68394				4.93279	12		9.7279				880591		5109018	510902			58.0181	16700	28784.1	4.45915	16.7	12		3.26873								2001-02	116367	11636.7	58.0181	20057	2.27768	4.30227	12
	2002-03	55500	55.5	59.9963	92505.6	30433	50724.8	4.70522				4.96617	13		10.0843				917328		5503631	550363			59.9963	18100	30168.5	4.47955	18.1	13		3.28874								2002-03	101594	10159.4	59.9963	16933.4	1.84594	4.22874	13
	2003-04	63500	63.5	63.2695	100364	34085	53872.7	4.73137				5.00158	14		10.8714				923196		5841015	584102			63.2695	22200	35088	4.54516	22.2	14		3.80071								2003-04	109514	10951.4	63.2695	17309.1	1.87491	4.23828	14
	2004-05	74400	74.4	67.37	110435	37681	55931.4	4.74766				5.04311	15		11.5967				952298		6415632	641563			67.37	25400	37702.2	4.57637	25.4	15		3.95908								2004-05	141844	14184.4	67.37	21054.5	2.21091	4.32334	15
	2005-06	90800	90.8	69.6404	130384	37972	54525.8	4.7366				5.11522	16		13.0296				1.00068e+06		6968771	696877			69.6404	24600	35324.3	4.54807	24.6	16		3.53003								2005-06	197621	19762.1	69.6404	28377.4	2.83581	4.45297	16
	2006-07	109300	109.3	73.8308	148041	40627	55027.2	4.74058				5.17038	17		12.6765				1.16784e+06		8622228	862223			73.8308	45900	62169.2	4.79358	45.9	17		5.32345								2006-07	241692	24169.2	73.8308	32735.9	2.80313	4.51502	17
	2007-08	116200	116.2	77.4351	150061	44423	57368.1	4.75867				5.17627	18		12.3602				1.21407e+06		9401146	940115			77.4351	51000	65861.6	4.81863	51	18		5.42487								2007-08	313388	31338.8	77.4351	40471.1	3.33351	4.60714	18
	2008-09	116600	116.6	84.1586	138548	47046	55901.6	4.74742				5.1416	19		11.1365				1.24409e+06		10470049	1.047e+06			84.1586	32400	38498.7	4.58545	32.4	19		3.09454								2008-09	443514	44351.4	84.1586	52699.8	4.23603	4.72181	19
	2009-10	132200	132.2	86.1393	153472	49780	57790.1	4.76185				5.18603	20		11.7099				1.31062e+06		11289592	1.12896e+06			86.1393	27400	31808.9	4.50255	27.4	20		2.42701								2009-10	554235	55423.5	86.1393	64341.7	4.90926	4.80849	20
	2010-11	167900	167.9	94.3719	177913	55044	58326.7	4.76587		4.8195		5.25021	21	5.26102	13.8089				1.2884e+06		12158839	1.21588e+06			94.3719	34200	36239.6	4.55918	34.2	21	4.57159	2.81277								2010-11	61856.6	61856.6	94.3719	65545.6	5.08738	4.81654	21	4.9048
	2011-12	204000	204	100	204000	57797	57797	4.76191				5.30963	22		14.9145				1.3678e+06		13677999	1.3678e+06			100	47200	47200	4.67394	47.2	22		3.4508								2011-12	99643.7	99643.7	100	99643.7	7.28496	4.99845	22
	2012-13	235600	235.6	111.1	212061	106085	95486	4.97994				5.32646	23		16.1311				1.31461e+06		14605347	1.46053e+06			111.1	46700	42034.2	4.6236	46.7	23		3.19746								2012-13	93766.5	93766.5	111.1	84398.3	6.42001	4.92633	23
	2013-14	255700	255.7	114.8	222735	111780	97369.3	4.98842				5.34779	24		16.1302				1.38086e+06		15852299	1.58523e+06			114.8	49800	43379.8	4.63729	49.8	24		3.1415								2013-14	130899	130899	114.8	114023	8.2574	5.05699	24
	2014-15	276350	27635	110.3	250544	119791	108605	5.03585				5.39888	25		16.5312				1.51558e+06		16716882	1.67169e+06			110.3	46130	41822.3	4.62141	4613	25		2.75949								2014-15	126544	126544	110.3	114727	7.56986	5.05967	25
	2015-16	309290	30929	110.3	280408	125032	113356	5.05445				5.44779	26		17.3459				1.61657e+06		17830719	1.78307e+06			110.3	47520	43082.5	4.6343	4752	26		2.66506								2015-16	223783	223783	110.3	202886	12.5504	5.30725	26
	2016-17	340260	34026	114.1	298212	137833	120800	5.08207				5.47453	27		17.6816				1.68656e+06		19243700	1924370			114.1	61960	54303.2	4.73483	6196	27		3.21976								2016-17	227686	227686	114.1	199550	11.8317	5.30005	27
	2017-18	418360	41836	118.9	351859	150259	126374	5.10166				5.54637	28		11.2251				3.13457e+06		37270025	3.727e+06			118.9	91130	76644.2	4.88448	9113	28		2.44513								2017-18	1810682	181068	118.9	152286	4.85828	5.18266	28
	2018-19	427440	42744	121.2	352673	156200	128878	5.11018				5.54737	29		10.3734				3.39979e+06		41205461	4.12055e+06			121.2	79760	65808.6	4.81828	7976	29		1.93567								2018-19	2.23589e+06	223589	121.2	184479	5.42619	5.26595	29
	2019-20 (A)	428250	42825	121.8	351601	166747	136902	5.13641				5.54605	30		9.85826				3.56656e+06		43440717	4.34407e+06			121.8	74000	60755.3	4.78358	7400	30		1.70347								2019-20 (A)	1.92378e+06	192378	121.8	157946	4.42851	5.19851	30
						177507															47032764
						165617															50777600
						179367															48047051
7	Jharkhand																																						7	Jharkhand
	Year	Tax Revenues (Million)	Tax Revenues	Base 2011-12	TaxRevenues at constant Prices	Per Capita Income	Per Capita Inc ome at constant Prices	Log Per Capita Income		Per Capita Income Grwoth Rate	Per Capita income (10-10 years)	Log TR	Time	GROWTH RATE	TR/NSDP Ratio	30 Years Growth Rate		NTR GR	NSDP (at constant prices)		NSDP	NSDP (Million)			Base 2011-12	Non-Tax Revenues (Millions)	Non-Tax Revenues at ConstantPrices	Log( Non-Tax Revenues)	Non-Tax Revenues	Time	GROWTH RATE	Non-Tax Revenues/NSDP Ratio								Year	PLAN EXPENDITURES	DPE (Milions)	Base 2011-12	DPE at Constant prices	DPE/NSDP Ratio	Log DPE	Time LAG	Growth Rates	30 Years Growth Rate
	1990-91		-	26.5195									1			4.5017		4.16463			-				26.5195				-	1										1990-91			26.5195				1		DPE GR
	1991-92		-	30.1629									2								-				30.1629				-	2										1991-92			30.1629				2		4.48236
	1992-93		-	33.1966					MEAN				3								-				33.1966				-	3										1992-93			33.1966				3
	1993-94		-	35.969		5897	16394.7	4.2147	4.40041	4.18472	4.17063		4						372629		1340310	134031			35.969				-	4										1993-94			35.969				4
	1994-95		-	40.5011		6455	15937.8	4.20243			4.2		5						344782		1396407	139641			40.5011				-	5										1994-95			40.5011				5
	1995-96		-	43.7383		6904	15784.8	4.19824	MED		4.3		6						327154		1430918	143092			43.7383				-	6										1995-96			43.7383				6
	1996-97		-	45.7526		7235	15813.3	4.19902	4.36293		4.4		7						294185		1345973	134597			45.7526				-	7										1996-97			45.7526				7
	1997-98		-	47.7669		9581	20057.8	4.30228					8						368781		1761551	176155			47.7669				-	8										1997-98			47.7669				8
	1998-99		-	50.6084		10715	21172.4	4.32577	SD				9						378732		1916705	191670			50.6084				-	9										1998-99			50.6084				9
	1999-00		-	52.263		10362	19826.6	4.29725	0.153102				10						348782		1822837	182284			52.263				-	10										1999-00			52.263				10
	2000-01		-	56.0038		10345	18472	4.26651					11						539766		3022893	302289			56.0038				-	11										2000-01			56.0038				11
	2001-02	20800	20.8	58.0181	35850.9	11034	19018.2	4.27917		4.28174		4.5545	12	4.5122	7.80099				459569		2666327	266633			58.0181	9600	16546.6	4.21871	9.6	12	4.17599	3.60046								2001-02	140597	14059.7	58.0181	24233.3	5.27306	4.38441	12	4.45497
	2002-03	22800	22.8	59.9963	38002.3	11835	19726.2	4.29504				4.57981	13		8				475029		2850001	285000			59.9963	9600	16001	4.20415	9.6	13		3.36842								2002-03	216311	21631.1	59.9963	36054	7.58986	4.55695	13	4.90132
	2003-04	22800	22.8	63.2695	36036.3	12951	20469.6	4.31111				4.55674	14		7.78222				463060		2929756	292976			63.2695	11500	18176.2	4.2595	11.5	14		3.92524								2003-04	221105	22110.5	63.2695	34946.5	7.54687	4.5434	14
	2004-05	24000	24	67.37	35624.2	15555	23088.9	4.3634				4.55174	15		7.61544				467789		3151492	315149			67.37	12300	18257.4	4.26144	12.3	15		3.90291								2004-05	290324	29032.4	67.37	43094	9.21227	4.63442	15
	2005-06	28900	28.9	69.6404	41498.9	18510	26579.4	4.42455				4.61804	16		7.83489				529668		3688629	368863			69.6404	13900	19959.7	4.30015	13.9	16		3.76834								2005-06	288395	28839.5	69.6404	41412	7.81849	4.61713	16
	2006-07	31300	31.3	73.8308	42394.2	17406	23575.5	4.37246				4.62731	17		5.89946				718612		5305570	530557			73.8308	14300	19368.6	4.2871	14.3	17		2.69528								2006-07	367868	36786.8	73.8308	49825.8	6.93362	4.69745	17
	2007-08	35500	35.5	77.4351	45844.9	17427	22505.3	4.35228				4.66129	18		7.00499				654460		5067819	506782			77.4351	16000	20662.5	4.31518	16	18		3.15718								2007-08	418419	41841.9	77.4351	54034.8	8.25639	4.73267	18
	2008-09	50800	50.8	84.1586	60362.2	20996	24948.1	4.39704				4.78077	19		9.85882				612266		5152744	515274			84.1586	21900	26022.3	4.41535	21.9	19		4.25016								2008-09	510980	51098	84.1586	60716.3	9.91666	4.78331	19
	2009-10	55600	55.6	86.1393	64546.6	19867	23063.8	4.36293				4.80987	20		8.8247				731431		6300496	630050			86.1393	30100	34943.4	4.54337	30.1	20		4.7774								2009-10	539444	53944.4	86.1393	62624.6	8.56193	4.79675	20
	2010-11	59700	59.7	94.3719	63260.4	21534	22818.2	4.35828				4.80113	21	4.80776	9.87242				640779		6047152	604715			94.3719	31300	33166.7	4.5207	31.3	21	4.44635	5.17599								2010-11	74696.5	74696.5	94.3719	79151.2	12.3523	4.89846	21	4.90132
	2011-12	69500	69.5	100	69500	24330	24330	4.38614		4.43389		4.84198	22		10.4566				664652		6646519	664652			100	30400	30400	4.48287	30.4	22		4.57382								2011-12	97709.1	97709.1	100	97709.1	14.7008	4.98994	22
	2012-13	82200	82.2	111.1	73987.4	41254	37132.3	4.56975				4.86916	23		10.7967				685278		7613444	761344			111.1	35400	31863.2	4.50329	35.4	23		4.64967								2012-13	75172.3	75172.3	111.1	67661.8	9.87363	4.83034	23
	2013-14	93800	93.8	114.8	81707.3	44176	38480.8	4.58524				4.91226	24		11.702				698232		8015708	801571			114.8	37500	32665.5	4.51409	37.5	24		4.67831								2013-14	106066	106066	114.8	92392.3	13.2323	4.96564	24
	2014-15	103500	10350	110.3	93835	43779	39690.8	4.59869				4.97236	25		11.9156				787499		8686113	868611			110.3	43350	39301.9	4.59441	4335	25		4.99072								2014-15	121592	121592	110.3	110238	13.9984	5.04233	25
	2015-16	114790	11479	110.3	104071	48781	44225.7	4.64568				5.01733	26		12.196				853317		9412088	941209			110.3	58530	53064.4	4.7248	5853	26		6.2186								2015-16	193279	193279	110.3	175230	20.5352	5.24361	26
	2016-17	132990	13299	114.1	116556	44524	39021.9	4.59131				5.06653	27		13.0132				895673		10219632	1.02196e+06			114.1	53510	46897.5	4.67115	5351	27		5.236								2016-17	153401	153401	114.1	134444	15.0104	5.12854	27
	2017-18	144880	14488	118.9	121850	48826	41064.8	4.61347				5.08583	28		9.15623				1.33079e+06		15823112	1.58231e+06			118.9	78470	65996.6	4.81952	7847	28		4.9592								2017-18	1.48176e+06	148176	118.9	124622	9.36454	5.0956	28
	2018-19	147520	14752	121.2	121716	52277	43132.8	4.63481				5.08535	29		8.36456				1.45514e+06		17636312	1.76363e+06			121.2	82580	68135.3	4.83337	8258	29		4.68238								2018-19	1.90984e+06	190984	121.2	157577	10.829	5.19749	29
	2019-20 (A)	167710	16771	121.8	137693	56133	46086.2	4.66357				5.13891	30		8.75436				1.57285e+06		19157307	1.91573e+06			121.8	87500	71839.1	4.85636	8750	30		4.56745								2019-20 (A)	1.62933e+06	162933	121.8	133771	8.50501	5.12636	30
						55658															20870146
						51365															20991267
						55126															19646721
8	Karnataka																																						8	Karnataka
	Year	Tax Revenues (Million)	Tax Revenues	Base 2011-12	TaxRevenues at constant Prices	Per Capita Income	Per Capita Inc ome at constant Prices	Log Per Capita Income		Per Capita Income Grwoth Rate	Per Capita income (10-10 years)	Log TR	Time	GROWTH RATE	TR/NSDP Ratio	30 Years Growth Rate		NTR GR	NSDP (at constant prices)		NSDP	NSDP (Million)			Base 2011-12	Non-Tax Revenues (Millions)	Non-Tax Revenues at ConstantPrices	Log( Non-Tax Revenues)	Non-Tax Revenues	Time	GROWTH RATE	Non-Tax Revenues/NSDP Ratio								Year	PLAN EXPENDITURES	DPE (Milions)	Base 2011-12	DPE at Constant prices	DPE/NSDP Ratio	Log DPE	Time LAG	Growth Rates	30 Years Growth Rate
	1990-91	23300	23.3	26.5195	87859.7	4598	17338.2	4.239		4.24237	4.22518	4.94379	1	4.94286	25.5704	4.89924		4.33189	343599		911210	91121			26.5195	5200	19608.2	4.29244	5.2	1	4.2926	5.7067								1990-91	88856	8885.6	26.5195	33505.9	9.75143	4.52512	1	4.52965	DPE GR
	1991-92	29000	29	30.1629	96144.6	5889	19524	4.29057	MEAN		4.2	4.98292	2		28.238				340480		1026985	102698			30.1629	6200	20555.1	4.31292	6.2	2		6.03709								1991-92	102299	10229.9	30.1629	33915.5	9.9611	4.5304	2	4.71536	4.44524
	1992-93	31000	31	33.1966	93383.1	6321	19041.1	4.27969	4.61843		4.5	4.97027	3		29.5025				316526		1050758	105076			33.1966	8000	24098.9	4.382	8	3		7.61355								1992-93	121532	12153.2	33.1966	36609.8	11.5661	4.5636	3	5.20607
	1993-94	38100	38.1	35.969	105924	7838	21791	4.33828			4.7	5.025	4		10.3022				1.02817e+06		3698229	369823			35.969	7300	20295.2	4.30739	7.3	4		1.97392								1993-94	154237	15423.7	35.969	42880.5	4.17056	4.63226	4
	1994-95	42900	42.9	40.5011	105923	8960	22122.8	4.34484	MED			5.02499	5		11.0234				960888		3891705	389170			40.5011	8500	20987.1	4.32195	8.5	5		2.18413								1994-95	180127	18012.7	40.5011	44474.6	4.62849	4.64811	5
	1995-96	52700	52.7	43.7383	120489	10217	23359.4	4.36846	4.57549			5.08095	6		12.8618				936796		4097390	409739			43.7383	12400	28350.4	4.45256	12.4	6		3.02632								1995-96	201871	20187.1	43.7383	46154.2	4.92682	4.66421	6
	1996-97	57700	57.7	45.7526	126113	11670	25506.7	4.40665				5.10076	7		12.8977				977792		4473655	447366			45.7526	13400	29287.9	4.46669	13.4	7		2.99531								1996-97	235512	23551.2	45.7526	51475.1	5.26442	4.7116	7
	1997-98	64100	64.1	47.7669	134193	12832	26863.8	4.42917	SD			5.12773	8		13.49				994765		4751682	475168			47.7669	12600	26378.1	4.42124	12.6	8		2.65169								1997-98	229202	22920.2	47.7669	47983.5	4.8236	4.68109	8
	1998-99	69400	69.4	50.6084	137131	15396	30421.8	4.48319	0.257908			5.13714	9		12.8612				1.06624e+06		5396093	539609			50.6084	14700	29046.5	4.46309	14.7	9		2.72419								1998-99	253563	25356.3	50.6084	50102.9	4.69901	4.69986	9
	1999-00	77400	77.4	52.263	148097	16345	31274.5	4.49519				5.17055	10		13.6886				1.0819e+06		5654327	565433			52.263	16100	30805.7	4.48863	16.1	10		2.84738								1999-00	298628	29862.8	52.263	57139.5	5.28141	4.75694	10
	2000-01	90400	90.4	56.0038	161418	18344	32754.9	4.51528		4.49403		5.20795	11	5.1936	9.98543				1.61653e+06		9053192	905319			56.0038	16600	29640.9	4.47189	16.6	11	4.44924	1.83361								2000-01	347636	34763.6	56.0038	62073.7	3.83993	4.79291	11	4.71536
	2001-02	98500	98.5	58.0181	169775	18547	31967.6	4.50471				5.22987	12		10.808				1.57082e+06		9113592	911359			58.0181	10900	18787.3	4.27386	10.9	12		1.19602								2001-02	393722	39372.2	58.0181	67862	4.32016	4.83163	12
	2002-03	104400	104.4	59.9963	174011	19621	32703.7	4.5146				5.24058	13		11.2514				1.54657e+06		9278843	927884			59.9963	12800	21334.6	4.32909	12.8	13		1.37948								2002-03	323010	32301	59.9963	53838.3	3.48115	4.73109	13
	2003-04	125700	125.7	63.2695	198674	20901	33034.9	4.51897				5.29814	14		12.8574				1.54522e+06		9776504	977650			63.2695	29600	46784	4.6701	29.6	14		3.02767								2003-04	354920	35492	63.2695	56096.5	3.63034	4.74894	14
	2004-05	160700	160.7	67.37	238533	24709	36676.6	4.56439				5.37755	15		16.1234				1.47942e+06		9966856	996686			67.37	44700	66350	4.82184	44.7	15		4.48486								2004-05	512186	51218.6	67.37	76025.8	5.13889	4.88096	15
	2005-06	186300	186.3	69.6404	267517	26882	38601.2	4.5866				5.42735	16		16.971				1.57632e+06		10977521	1.09775e+06			69.6404	38700	55571.2	4.74485	38.7	16		3.52539								2005-06	505664	50566.4	69.6404	72610.8	4.60636	4.861	16
	2006-07	233000	233	73.8308	315587	29295	39678.6	4.59856				5.49912	17		15.6661				2.01446e+06		14872898	1.48729e+06			73.8308	41000	55532.4	4.74455	41	17		2.75669								2006-07	774682	77468.2	73.8308	104927	5.20868	5.02089	17
	2007-08	259900	259.9	77.4351	335636	31967	41282.3	4.61576				5.52587	18		15.8446				2.1183e+06		16403065	1.64031e+06			77.4351	33600	43391.2	4.6374	33.6	18		2.0484								2007-08	822758	82275.8	77.4351	106251	5.01588	5.02633	18
	2008-09	276500	276.5	84.1586	328546	35574	42270.2	4.62603				5.5166	19		15.269				2.15172e+06		18108596	1.81086e+06			84.1586	31600	37548.2	4.57459	31.6	19		1.74503								2008-09	982985	98298.5	84.1586	116801	5.42828	5.06745	19
	2009-10	305800	305.8	86.1393	355006	37687	43751.2	4.64099				5.55024	20		15.0042				2.36605e+06		20380990	2038099			86.1393	33300	38658.3	4.58724	33.3	20		1.63388								2009-10	1304468	130447	86.1393	151437	6.40042	5.18023	20
	2010-11	384700	384.7	94.3719	407643	37294	39518.1	4.5968		4.68574		5.61028	21	5.63149	17.6218				2.31329e+06		21830924	2.18309e+06			94.3719	33600	35603.8	4.5515	33.6	21	4.53115	1.5391								2010-11	140128	140128	94.3719	148485	6.41881	5.17168	21	5.20607
	2011-12	464800	464.8	100	464800	40699	40699	4.60958				5.66727	22		21.2856				2.18363e+06		21836349	2.18363e+06			100	40900	40900	4.61172	40.9	22		1.87302								2011-12	180386	180386	100	180386	8.26079	5.2562	22
	2012-13	537500	537.5	111.1	483798	90263	81244.8	4.9098				5.68466	23		22.3199				2.16757e+06		24081677	2.40817e+06			111.1	39700	35733.6	4.55308	39.7	23		1.64856								2012-13	198716	198716	111.1	178862	8.25173	5.25252	23
	2013-14	626000	626	114.8	545296	95444	83139.4	4.91981				5.73663	24		25.2378				2.16063e+06		24804028	2.4804e+06			114.8	40300	35104.5	4.54536	40.3	24		1.62474								2013-14	274977	274977	114.8	239527	11.086	5.37935	24
	2014-15	701800	70180	110.3	636265	102947	93333.6	4.97004				5.80364	25		26.8631				2.36854e+06		26125013	2.6125e+06			110.3	46880	42502.3	4.62841	4688	25		1.79445								2014-15	313844	313844	110.3	284536	12.0132	5.45414	25
	2015-16	755500	75550	110.3	684950	105697	95826.8	4.98149				5.83566	26		26.9282				2.54361e+06		28056052	2.80561e+06			110.3	53550	48549.4	4.68618	5355	26		1.90868								2015-16	385337	385337	110.3	349353	13.7345	5.54326	26
	2016-17	829560	82956	114.1	727046	116813	102378	5.01021				5.86156	27		27.5537				2.63866e+06		30107076	3.01071e+06			114.1	57950	50788.8	4.70577	5795	27		1.9248								2016-17	391607	391607	114.1	343214	13.0071	5.53556	27
	2017-18	903350	90335	118.9	759756	131186	110333	5.04271				5.88067	28		12.0454				6.30741e+06		74995161	7.49952e+06			118.9	64770	54474.3	4.73619	6477	28		0.863656								2017-18	4.28558e+06	428558	118.9	360435	5.71447	5.55683	28
	2018-19	975370	97537	121.2	804761	140745	116126	5.06493				5.90567	29		11.4562				7.0247e+06		85139399	8.51394e+06			121.2	67730	55882.8	4.74728	6773	29		0.795519								2018-19	4.57329e+06	457329	121.2	377334	5.37153	5.57673	29
	2019-20 (A)	1023630	102363	121.8	840419	148645	122040	5.0865				5.9245	30		11.1794				7.51759e+06		91564189	9.15642e+06			121.8	76810	63062.4	4.79977	7681	30		0.838865								2019-20 (A)	5.2636e+06	526360	121.8	432151	5.74854	5.63564	30
						155869
						154123
						168050
9	Kerala																																						9	Kerala
	Year	Tax Revenues (Million)	Tax Revenues	Base 2011-12	TaxRevenues at constant Prices	Per Capita Income	Per Capita Inc ome at constant Prices	Log Per Capita Income		Per Capita Income Grwoth Rate	Per Capita income (10-10 years)	Log TR	Time	GROWTH RATE	TR/NSDP Ratio	30 Years Growth Rate		NTR GR	NSDP (at constant prices)		NSDP	NSDP (Million)			Base 2011-12	Non-Tax Revenues (Millions)	Non-Tax Revenues at ConstantPrices	Log( Non-Tax Revenues)	Non-Tax Revenues	Time	GROWTH RATE	Non-Tax Revenues/NSDP Ratio								Year	PLAN EXPENDITURES	DPE (Milions)	Base 2011-12	DPE at Constant prices	DPE/NSDP Ratio	Log DPE	Time LAG	Growth Rates	30 Years Growth Rate
	1990-91	13400	13.4	26.5195	50528.8	4200	15837.4	4.19968		4.20239	4.24976	4.70354	1	4.70728	25.464	4.71627		3.76262	198433		526234	52623.4			26.5195	2100	7918.69	3.89865	2.1	1	3.90369	3.99062								1990-91	39207	3920.7	26.5195	14784.2	7.45049	4.1698	1	4.09803	DPE GR
	1991-92	16700	16.7	30.1629	55366	5140	17040.8	4.23149			4.2	4.74324	2		31.1297				177856		536466	53646.6			30.1629	2300	7625.26	3.88225	2.3	2		4.28732								1991-92	40979	4097.9	30.1629	13585.9	7.63869	4.13309	2	4.55825	4.21622
	1992-93	18900	18.9	33.1966	56933.5	5768	17375.3	4.23993	MEAN		4.6	4.75537	3		32.8604				173259		575161	57516.1			33.1966	2800	8434.6	3.92606	2.8	3		4.8682								1992-93	53054	5305.4	33.1966	15981.8	9.2242	4.20362	3	4.73614
	1993-94	23400	23.4	35.969	65056	7983	22194.1	4.34624	4.65688		4.8	4.81329	4		9.81088				663100		2385107	238511			35.969	3200	8896.54	3.94922	3.2	4		1.34166								1993-94	62983	6298.3	35.969	17510.3	2.64068	4.24329	4
	1994-95	28000	28	40.5011	69133.9	9632	23782.1	4.37625				4.83969	5		10.8075				639684		2590792	259079			40.5011	4000	9876.27	3.99459	4	5		1.54393								1994-95	76077	7607.7	40.5011	18783.9	2.93644	4.27379	5
	1995-96	33800	33.8	43.7383	77277.7	11626	26580.8	4.42457	MD			4.88805	6		12.5429				616106		2694747	269475			43.7383	5400	12346.1	4.09153	5.4	6		2.0039								1995-96	91935	9193.5	43.7383	21019.3	3.41164	4.32262	6
	1996-97	39000	39	45.7526	85241	13280	29025.7	4.46278	4.65101			4.93065	7		13.9154				612565		2802645	280264			45.7526	5100	11146.9	4.04715	5.1	7		1.81971								1996-97	123188	12318.8	45.7526	26924.8	4.39542	4.43015	7
	1997-98	45000	45	47.7669	94207.5	14523	30403.9	4.48293				4.97409	8		15.716				599435		2863315	286332			47.7669	5500	11514.3	4.06124	5.5	8		1.92085								1997-98	178384	17838.4	47.7669	37344.7	6.22998	4.57223	8
	1998-99	46500	46.5	50.6084	91881.9	16370	32346.4	4.50983	SD			4.96323	9		15.1939				604727		3060430	306043			50.6084	5600	11065.4	4.04397	5.6	9		1.82981								1998-99	210934	21093.4	50.6084	41679.6	6.8923	4.61992	9
	1999-00	51900	51.9	52.263	99305.4	18117	34665.1	4.53989	0.259629			4.99697	10		15.8304				627308		3278501	327850			52.263	5300	10141	4.00608	5.3	10		1.61659								1999-00	204723	20472.3	52.263	39171.7	6.24441	4.59297	10
	2000-01	58700	58.7	56.0038	104814	20094	35879.7	4.55485		4.55892		5.02042	11	5.00131	9.5666				1.09563e+06		6135933	613593			56.0038	6600	11784.9	4.07133	6.6	11	3.99244	1.07563								2000-01	193554	19355.4	56.0038	34560.9	3.15443	4.53858	11	4.55825
	2001-02	59200	59.2	58.0181	102037	21257	36638.6	4.56394				5.00876	12		9.41047				1.08429e+06		6290863	629086			58.0181	5400	9307.45	3.96883	5.4	12		0.858388								2001-02	172548	17254.8	58.0181	29740.4	2.74284	4.47335	12
	2002-03	73000	73	59.9963	121674	23484	39142.4	4.59265				5.0852	13		11.0519				1.10093e+06		6605203	660520			59.9963	6800	11334	4.05438	6.8	13		1.02949								2002-03	297615	29761.5	59.9963	49605.5	4.50577	4.69553	13
	2003-04	80900	80.9	63.2695	127866	25999	41092.4	4.61376				5.10675	14		11.4128				1.12037e+06		7088517	708852			63.2695	8100	12802.4	4.10729	8.1	14		1.14269								2003-04	224780	22478	63.2695	35527.4	3.17104	4.55056	14
	2004-05	89600	89.6	67.37	132997	29071	43151.3	4.63499				5.12384	15		11.8708				1.12037e+06		7547905	754790			67.37	8200	12171.6	4.08535	8.2	15		1.08639								2004-05	298937	29893.7	67.37	44372.4	3.96053	4.64711	15
	2005-06	97800	97.8	69.6404	140436	32351	46454.4	4.66703				5.14748	16		11.8417				1.18594e+06		8258957	825896			69.6404	9400	13497.9	4.13027	9.4	16		1.13816								2005-06	304180	30418	69.6404	43678.7	3.68303	4.64027	16
	2006-07	119400	119.4	73.8308	161721	35492	48072.1	4.68189				5.20877	17		11.3957				1.41914e+06		10477605	1.04776e+06			73.8308	9400	12731.8	4.10489	9.4	17		0.897152								2006-07	216932	21693.2	73.8308	29382.3	2.07043	4.46809	17
	2007-08	136700	136.7	77.4351	176535	38113	49219.3	4.69214				5.24683	18		11.8355				1.49157e+06		11549986	1.155e+06			77.4351	12100	15626	4.19385	12.1	18		1.04762								2007-08	207684	20768.4	77.4351	26820.4	1.79813	4.42847	18
	2008-09	159900	159.9	84.1586	189998	41315	49091.8	4.69101				5.27875	19		12.8305				1.48083e+06		12462466	1.24625e+06			84.1586	15600	18536.4	4.26803	15.6	19		1.25176								2008-09	349927	34992.7	84.1586	41579.5	2.80785	4.61888	19
	2009-10	176300	176.3	86.1393	204669	43644	50666.8	4.70472				5.31105	20		12.9874				1.57591e+06		13574746	1.35747e+06			86.1393	18500	21476.8	4.33197	18.5	20		1.36282								2009-10	387159	38715.9	86.1393	44945.7	2.85205	4.65269	20
	2010-11	217200	217.2	94.3719	230153	47360	50184.4	4.70057		4.76935		5.36202	21	5.37435	15.0735				1.52687e+06		14409392	1.44094e+06			94.3719	19300	20451	4.31071	19.3	21	4.40582	1.3394								2010-11	41257.7	41257.7	94.3719	43718.2	2.86325	4.64066	21	4.73614
	2011-12	257200	257.2	100	257200	50146	50146	4.70024				5.41027	22		16.3694				1571227		15712270	1571227			100	25900	25900	4.4133	25.9	22		1.64839								2011-12	55146.7	55146.7	100	55146.7	3.50979	4.74152	22
	2012-13	300800	300.8	111.1	270747	97912	88129.6	4.94512				5.43256	23		17.9928				1.50476e+06		16717844	1.67178e+06			111.1	42000	37803.8	4.57754	42	23		2.51229								2012-13	67283.4	67283.4	111.1	60561.1	4.02465	4.78219	23
	2013-14	320000	320	114.8	278746	103551	90201.2	4.95521				5.44521	24		18.0878				1.54107e+06		17691461	1.76915e+06			114.8	55800	48606.3	4.68669	55.8	24		3.15406								2013-14	83699.8	83699.8	114.8	72909.2	4.73108	4.86278	24
	2014-15	352330	35233	110.3	319429	107846	97775.2	4.99023				5.50437	25		18.8083				1.69834e+06		18732729	1.87327e+06			110.3	72840	66038.1	4.81979	7284	25		3.88838								2014-15	100754	100754	110.3	91345	5.37847	4.96068	25
	2015-16	389950	38995	110.3	353536	112444	101944	5.00836				5.54843	26		19.5485				1.8085e+06		19947798	1.99478e+06			110.3	84250	76382.6	4.88299	8425	26		4.22352								2015-16	119795	119795	110.3	108609	6.00544	5.03586	26
	2016-17	421760	42176	114.1	369641	120387	105510	5.02329				5.56778	27		22.2364				1.66232e+06		1.89671e+07	1.89671e+06			114.1	97000	85013.1	4.92949	9700	27		5.11411								2016-17	129391	129391	114.1	113402	6.82188	5.05462	27
	2017-18	481600	48160	118.9	405046	129251	108706	5.03625				5.6075	28		11.7135				3.45795e+06		41115015	4.1115e+06			118.9	112000	94196.8	4.97404	11200	28		2.72407								2017-18	1135108	113511	118.9	95467.5	2.76081	4.97986	28
	2018-19	510190	51019	121.2	420949	137181	113186	5.05379				5.62423	29		11.5007				3.66019e+06		44361530	4436153			121.2	117830	97219.5	4.98775	11783	29		2.65613								2018-19	1.37688e+06	137688	121.2	113604	3.10377	5.05539	29
	2019-20 (A)	503230	50323	121.8	413161	147347	120975	5.08269				5.61612	30		10.635				3.88491e+06		47318179	4.73182e+06			121.8	122650	100698	5.00302	12265	30		2.59203								2019-20 (A)	910725	91072.5	121.8	74772.2	1.92468	4.87374	30
						149674															51078693
						134878															52145465
						143816															47227225
10	Madya Pradesh																																						10	Madya Pradesh
	Year	Tax Revenues (Million)	Tax Revenues	Base 2011-12	TaxRevenues at constant Prices	Per Capita Income	Per Capita Inc ome at constant Prices	Log Per Capita Income		Per Capita Income Grwoth Rate	Per Capita income (10-10 years)	Log TR	Time	GROWTH RATE	TR/NSDP Ratio	30 Years Growth Rate		NTR GR	NSDP (at constant prices)		NSDP	NSDP (Million)			Base 2011-12	Non-Tax Revenues (Millions)	Non-Tax Revenues at ConstantPrices	Log( Non-Tax Revenues)	Non-Tax Revenues	Time	GROWTH RATE	Non-Tax Revenues/NSDP Ratio								Year	PLAN EXPENDITURES	DPE (Milions)	Base 2011-12	DPE at Constant prices	DPE/NSDP Ratio	Log DPE	Time LAG	Growth Rates	30 Years Growth Rate
	1990-91	17500	17.5	26.5195	65989.1	4049	15268	4.18378		4.14752	4.1536	4.81947	1	4.80152	15.7555	4.74661		4.46511	418831		1110721	111072			26.5195	8400	31674.8	4.50071	8.4	1	4.54914	7.56266								1990-91	128226	12822.6	26.5195	48351.5	11.5444	4.68441	1	4.64877	DPE GR
	1991-92	21200	21.2	30.1629	70285	4157	13781.8	4.13931	MEAN		4.1	4.84686	2		20.5707				341676		1030593	103059			30.1629	10400	34479.4	4.53756	10.4	2		10.0913								1991-92	136230	13623	30.1629	45164.8	13.2186	4.6548	2	4.57716	4.46362
	1992-93	23300	23.3	33.1966	70187.9	4544	13688.1	4.13634	4.38022		4.3	4.84626	3		21.0636				333219		1106175	110618			33.1966	14400	43377.9	4.63727	14.4	3		13.0178								1992-93	138041	13804.1	33.1966	41582.9	12.4791	4.61891	3	5.1496
	1993-94	26800	26.8	35.969	74508.5	6584	18304.6	4.26256			4.4	4.87221	4		7.89692				943514		3393727	339373			35.969	14000	38922.4	4.5902	14	4		4.12526								1993-94	170366	17036.6	35.969	47364.6	5.02003	4.67545	4
	1994-95	28700	28.7	40.5011	70862.2	7099	17527.9	4.24373	MD			4.85041	5		8.31185				852544		3452901	345290			40.5011	16200	39998.9	4.60205	16.2	5		4.69171								1994-95	174862	17486.2	40.5011	43174.6	5.06421	4.63523	5
	1995-96	35200	35.2	43.7383	80478.6	7809	17853.9	4.25173	4.33836			4.90568	6		9.61725				836815		3660091	366009			43.7383	17800	40696.6	4.60956	17.8	6		4.86327								1995-96	207263	20726.3	43.7383	47387	5.66278	4.67566	6
	1996-97	41000	41	45.7526	89612.4	8819	19275.4	4.285	SD			4.95237	7		10.4974				853662		3905727	390573			45.7526	19800	43276.2	4.63625	19.8	7		5.06948								1996-97	242713	24271.3	45.7526	53049	6.21428	4.72468	7
	1997-98	45600	45.6	47.7669	95463.6	9440	19762.6	4.29585	0.154604			4.97984	8		11.0945				860460		4110147	411015			47.7669	20200	42288.7	4.62622	20.2	8		4.91467								1997-98	224776	22477.6	47.7669	47056.9	5.46881	4.67262	8
	1998-99	51100	51.1	50.6084	100971	10678	21099.3	4.32427				5.0042	9		11.6627				865762		4381487	438149			50.6084	17800	35172	4.5462	17.8	9		4.06255								1998-99	244293	24429.3	50.6084	48271.2	5.57557	4.68369	9
	1999-00	58000	58	52.263	110977	11764	22509.2	4.35236				5.04523	10		11.9797				926379		4841534	484153			52.263	24700	47261	4.6745	24.7	10		5.10169								1999-00	270162	27016.2	52.263	51692.8	5.58009	4.71343	10
	2000-01	56400	56.4	56.0038	100707	11862	21180.7	4.32594		4.33011		5.00306	11	4.93398	7.76268				1.29733e+06		7265536	726554			56.0038	17200	30712.2	4.48731	17.2	11	4.41801	2.36734								2000-01	263803	26380.3	56.0038	47104.5	3.63088	4.67306	11	4.57716
	2001-02	47000	47	58.0181	81009.3	12697	21884.6	4.34014				4.90853	12		7.04118				1.15051e+06		6675017	667502			58.0181	16000	27577.6	4.44056	16	12		2.397								2001-02	234148	23414.8	58.0181	40357.8	3.50783	4.60593	12
	2002-03	61700	61.7	59.9963	102840	12303	20506.2	4.31189				5.01216	13		8.62631				1.19216e+06		7152534	715253			59.9963	16400	27335	4.43672	16.4	13		2.29289								2002-03	340031	34003.1	59.9963	56675.3	4.75399	4.75339	13
	2003-04	67900	67.9	63.2695	107319	14306	22611.2	4.35432				5.03068	14		10.0155				1.07153e+06		6779491	677949			63.2695	14800	23392	4.36907	14.8	14		2.18305								2003-04	277902	27790.2	63.2695	43923.5	4.09916	4.6427	14
	2004-05	77700	77.7	67.37	115333	14471	21479.9	4.33203				5.06195	15		10.3051				1.11919e+06		7539985	753998			67.37	44600	66201.6	4.82087	44.6	15		5.91513								2004-05	294186	29418.6	67.37	43667.2	3.90168	4.64016	15
	2005-06	91200	91.2	69.6404	130959	15442	22173.9	4.34584				5.11713	16		11.7112				1.11823e+06		7787386	778739			69.6404	22100	31734.5	4.50153	22.1	16		2.83792								2005-06	398007	39800.7	69.6404	57151.8	5.11092	4.75703	16
	2006-07	104700	104.7	73.8308	141811	15927	21572.3	4.3339				5.15171	17		10.4763				1.35364e+06		9994001	999400			73.8308	26600	36028.3	4.55664	26.6	17		2.6616								2006-07	523945	52394.5	73.8308	70965.7	5.2426	4.85105	17
	2007-08	120200	120.2	77.4351	155227	17073	22048.1	4.34337				5.19097	18		11.4503				1.35566e+06		10497547	1.04975e+06			77.4351	27400	35384.5	4.54881	27.4	18		2.61013								2007-08	649290	64929	77.4351	83849.6	6.18516	4.9235	18
	2008-09	136100	136.1	84.1586	161718	17572	20879.6	4.31972				5.20876	19		11.8818				1.36106e+06		11454484	1.14545e+06			84.1586	33400	39687	4.59865	33.4	19		2.91589								2008-09	822415	82241.5	84.1586	97722	7.17985	4.98999	19
	2009-10	172700	172.7	86.1393	200489	19462	22593.6	4.35399				5.30209	20		14.3967				1.3926e+06		11995788	1.19958e+06			86.1393	63800	74066.1	4.86962	63.8	20		5.31853								2009-10	1072741	107274	86.1393	124536	8.94265	5.09529	20
	2010-11	214200	214.2	94.3719	226974	20959	22208.9	4.34653		4.3928		5.35598	21	5.37925	15.8521				1.43183e+06		13512421	1.35124e+06			94.3719	57200	60611.3	4.78255	57.2	21	4.80718	4.23314								2010-11	122516	122516	94.3719	129823	9.06692	5.11335	21	5.1496
	2011-12	269700	269.7	100	269700	21706	21706	4.33658				5.43088	22		18.2312				1.47933e+06		14793299	1.47933e+06			100	74800	74800	4.8739	74.8	22		5.05634								2011-12	157853	157853	100	157853	10.6706	5.19825	22
	2012-13	305800	305.8	111.1	275248	38497	34650.8	4.53971				5.43972	23		19.6402				1.40145e+06		15570129	1.55701e+06			111.1	70000	63006.3	4.79938	70	23		4.49579								2012-13	174923	174923	111.1	157447	11.2345	5.19713	23
	2013-14	335500	335.5	114.8	292247	41142	35838	4.55434				5.46575	24		19.7818				1.47736e+06		16960038	1.696e+06			114.8	77000	67073.2	4.82655	77	24		4.54008								2013-14	224708	224708	114.8	195739	13.2493	5.29168	24
	2014-15	365670	36567	110.3	331523	42548	38574.8	4.5863				5.52051	25		19.8666				1.66874e+06		18406224	1.84062e+06			110.3	103750	94061.7	4.97341	10375	25		5.63668								2014-15	258551	258551	110.3	234407	14.0469	5.36997	25
	2015-16	402140	40214	110.3	364587	44027	39915.7	4.60114				5.5618	26		19.9265				1.82966e+06		20181135	2.01811e+06			110.3	85690	77688.1	4.89035	8569	26		4.24604								2015-16	361026	361026	110.3	327313	17.8893	5.51496	26
	2016-17	441940	44194	114.1	387327	47351	41499.6	4.61804				5.58808	27		19.8284				1.9534e+06		22288240	2228824			114.1	90870	79640.7	4.90113	9087	27		4.07704								2016-17	375613	375613	114.1	329196	16.8525	5.51745	27
	2017-18	499430	49943	118.9	420042	52782	44391.9	4.6473				5.62329	28		13.472				3.11788e+06		37071567	3.70716e+06			118.9	90610	76206.9	4.88199	9061	28		2.44419								2017-18	3.27346e+06	327346	118.9	275312	8.83011	5.43983	28
	2018-19	521250	52125	121.2	430074	54824	45234.3	4.65547				5.63354	29		12.4265				3.46093e+06		41946525	4.19465e+06			121.2	132880	109637	5.03996	13288	29		3.16784								2018-19	4.32375e+06	432375	121.2	356745	10.3078	5.55236	29
	2019-20 (A)	558240	55824	121.8	458325	59000	48440.1	4.6852				5.66117	30		12.6311				3.62854e+06		44195643	4.41956e+06			121.8	103500	84975.4	4.92929	10350	30		2.34186								2019-20 (A)	4.04928e+06	404928	121.8	332453	9.16216	5.52173	30
						61298															48236102
						58334															50814577
						63345															49023764
11	Maharashtra																																						11	Maharashtra
	Year	Tax Revenues (Million)	Tax Revenues	Base 2011-12	TaxRevenues at constant Prices	Per Capita Income	Per Capita Inc ome at constant Prices	Log Per Capita Income		Per Capita Income Grwoth Rate	Per Capita income (10-10 years)	Log TR	Time	GROWTH RATE	TR/NSDP Ratio	30 Years Growth Rate		NTR GR	NSDP (at constant prices)		NSDP	NSDP (Million)			Base 2011-12	Non-Tax Revenues (Millions)	Non-Tax Revenues at ConstantPrices	Log( Non-Tax Revenues)	Non-Tax Revenues	Time	GROWTH RATE	Non-Tax Revenues/NSDP Ratio								Year	PLAN EXPENDITURES	DPE (Milions)	Base 2011-12	DPE at Constant prices	DPE/NSDP Ratio	Log DPE	Time LAG	Growth Rates	30 Years Growth Rate
	1990-91	51200	51.2	26.5195	193065	7439	28051	4.44795		4.44189	4.42913	5.2857	1	5.26569	18.8071	5.2351		4.78797	1.02656e+06		2722382	272238			26.5195	17900	67497.4	4.82929	17.9	1	4.78838	6.57512								1990-91	137712	13771.2	26.5195	51928.5	5.05851	4.71541	1	4.70984	DPE GR
	1991-92	59500	59.5	30.1629	197262	8242	27325	4.43656	Mean		4.4	5.29504	2		21.9239				899760		2713938	271394			30.1629	17900	59344.4	4.77338	17.9	2		6.59558								1991-92	143245	14324.5	30.1629	47490.5	5.27812	4.67661	2	4.59533	4.54973
	1992-93	65600	65.6	33.1966	197611	10080	30364.6	4.48237	4.73553		4.6	5.29581	3		20.9965				941161		3124336	312434			33.1966	19300	58138.5	4.76446	19.3	3		6.17731								1992-93	193915	19391.5	33.1966	58414.1	6.2066	4.76652	3	5.27858
	1993-94	77000	77	35.969	214073	12183	33870.8	4.52983			4.8	5.33056	4		7.56627				2.82931e+06		10176746	1.01767e+06			35.969	23800	66168	4.82065	23.8	4		2.33867								1993-94	180511	18051.1	35.969	50185.1	1.77376	4.70057	4
	1994-95	94500	94.5	40.5011	233327	13654	33712.6	4.52779	md			5.36796	5		9.10903				2.56149e+06		10374316	1.03743e+06			40.5011	29000	71602.9	4.85493	29	5		2.79537								1994-95	205514	20551.4	40.5011	50742.8	1.98099	4.70537	5
	1995-96	109300	109.3	43.7383	249895	16152	36928.7	4.56736	4.69806			5.39776	6		9.48887				2.63356e+06		11518757	1.15188e+06			43.7383	27800	63559.8	4.80318	27.8	6		2.41345								1995-96	321879	32187.9	43.7383	73591.9	2.79439	4.86683	6
	1996-97	117200	117.2	45.7526	256160	17844	39001.1	4.59108				5.40851	7		9.7885				2.61695e+06		11973240	1197324			45.7526	37500	81962.5	4.91362	37.5	7		3.13198								1996-97	376691	37669.1	45.7526	82332.1	3.14611	4.91557	7
	1997-98	137200	137.2	47.7669	287228	19016	39810	4.59999	sd			5.45823	8		10.8597				2.64491e+06		12633892	1.26339e+06			47.7669	36400	76203.4	4.88197	36.4	8		2.88114								1997-98	369487	36948.7	47.7669	77352.1	2.92457	4.88847	8
	1998-99	142000	142	50.6084	280586	20143	39801.7	4.5999	0.196042			5.44807	9		10.8093				2.59578e+06		13136846	1.31368e+06			50.6084	35700	70541.6	4.84845	35.7	9		2.71755								1998-99	333544	33354.4	50.6084	65906.8	2.539	4.81893	9
	1999-00	172700	172.7	52.263	330444	22978	43966.1	4.64312				5.5191	10		12.0045				2.75267e+06		14386278	1.43863e+06			52.263	39400	75387.9	4.8773	39.4	10		2.73872								1999-00	276525	27652.5	52.263	52910.3	1.92214	4.72354	10
	2000-01	197200	197.2	56.0038	352119	22777	40670.5	4.60928		4.60412		5.54669	11	5.52501	9.07928				3.87827e+06		21719793	2.17198e+06			56.0038	56000	99993.2	4.99997	56	11	4.84947	2.57829								2000-01	284714	28471.4	56.0038	50838.3	1.31085	4.70619	11	4.59533
	2001-02	212900	212.9	58.0181	366955	24035	41426.8	4.61728				5.56461	12		10.1128				3.62863e+06		21052631	2.10526e+06			58.0181	46600	80319.8	4.90482	46.6	12		2.2135								2001-02	289550	28955	58.0181	49906.9	1.37536	4.69816	12
	2002-03	228100	228.1	59.9963	380190	26015	43361	4.6371				5.58	13		10.4651				3.63294e+06		21796331	2.17963e+06			59.9963	45200	75337.9	4.87701	45.2	13		2.07374								2002-03	311953	31195.3	59.9963	51995.3	1.43122	4.71596	13
	2003-04	251600	251.6	63.2695	397664	29139	46055.3	4.66328				5.59952	14		10.7986				3.68256e+06		23299401	2.32994e+06			63.2695	35500	56109.2	4.74903	35.5	14		1.52364								2003-04	357509	35750.9	63.2695	56505.7	1.53441	4.75209	14
	2004-05	306100	306.1	67.37	454357	32376	48057	4.68176				5.6574	15		12.1958				3.72552e+06		25098860	2509886			67.37	41200	61154.8	4.78643	41.2	15		1.64151								2004-05	460998	46099.8	67.37	68427.8	1.83673	4.83523	15
	2005-06	335400	335.4	69.6404	481617	36077	51804.7	4.71437				5.6827	16		12.292				3.91813e+06		27285996	2.7286e+06			69.6404	59400	85295.4	4.93093	59.4	16		2.17694								2005-06	520258	52025.8	69.6404	74706.4	1.90669	4.87336	16
	2006-07	401000	401	73.8308	543134	40671	55086.8	4.74105				5.73491	17		10.8372				5.01177e+06		37002280	3700228			73.8308	75200	101855	5.00798	75.2	17		2.03231								2006-07	788098	78809.8	73.8308	106744	2.12986	5.02834	17
	2007-08	475300	475.3	77.4351	613805	45582	58864.8	4.76986				5.78803	18		11.2196				5.4708e+06		42363219	4.23632e+06			77.4351	169500	218893	5.34023	169.5	18		4.00111								2007-08	987415	98741.5	77.4351	127515	2.33083	5.10556	18
	2008-09	520300	520.3	84.1586	618237	50138	59575.6	4.77507				5.79116	19		10.795				5.72708e+06		48198324	4.81983e+06			84.1586	97900	116328	5.06568	97.9	19		2.03119								2008-09	1481580	148158	84.1586	176046	3.07392	5.24563	19
	2009-10	591100	591.1	86.1393	686214	50183	58258	4.76536				5.83646	20		10.9853				6.24664e+06		53808096	5.38081e+06			86.1393	83500	96936	4.98649	83.5	20		1.55181								2009-10	2155023	215502	86.1393	250179	4.00502	5.39825	20
	2010-11	750300	750.3	94.3719	795046	54246	57481.1	4.75953		4.81728		5.90039	21	5.89561	13.7284				5.79127e+06		54653290	5465329			94.3719	82300	87208.2	4.94056	82.3	21	4.93055	1.50586								2010-11	169301	169301	94.3719	179398	3.09773	5.25382	21	5.27858
	2011-12	876100	876.1	100	876100	59587	59587	4.77515				5.94255	22		14.6178				5.99338e+06		59933837	5.99338e+06			100	81700	81700	4.91222	81.7	22		1.36317								2011-12	237529	237529	100	237529	3.96318	5.37572	22
	2012-13	1034500	1034.5	111.1	931143	99597	89646.3	4.95253				5.96902	23		15.4952				6.00923e+06		66762536	6.67625e+06			111.1	99800	89829	4.95342	99.8	23		1.49485								2012-13	238142	238142	111.1	214349	3.567	5.33112	23
	2013-14	1086000	1086	114.8	945993	104008	90599.3	4.95712				5.97589	24		15.6056				6.06189e+06		69590440	6959044			114.8	113500	98867.6	4.99505	113.5	24		1.63097								2013-14	291184	291184	114.8	253645	4.18425	5.40423	24
	2014-15	1150640	115064	110.3	1.04319e+06	109597	99362.6	4.99722				6.01836	25		15.3595				6.79181e+06		74913695	7.49137e+06			110.3	125810	114062	5.05714	12581	25		1.6794								2014-15	308412	308412	110.3	279612	4.11689	5.44656	25
	2015-16	1266080	126608	110.3	1.14785e+06	115058	104314	5.01834				6.05989	26		15.7161				7.30365e+06		80559286	8.05593e+06			110.3	134230	121695	5.08527	13423	26		1.66623								2015-16	462383	462383	110.3	419205	5.73966	5.62243	26
	2016-17	1365920	136592	114.1	1.19713e+06	122889	107703	5.03223				6.07814	27		16.0234				7.47109e+06		85245134	8.52451e+06			114.1	127090	111385	5.04683	12709	27		1.49088								2016-17	467304	467304	114.1	409557	5.48188	5.61231	27
	2017-18	1716860	171686	118.9	1.44395e+06	133686	112436	5.0509				6.15955	28		11.8199				1.22163e+07		145251339	1.45251e+07			118.9	166800	140286	5.14701	16680	28		1.14835								2017-18	5.4189e+06	541890	118.9	455753	3.73071	5.65873	28
	2018-19	1883410	188341	121.2	1.55397e+06	137808	113703	5.05577				6.19144	29		11.7999				1.31693e+07		159612075	1.59612e+07			121.2	158440	130726	5.11636	15844	29		0.992657								2018-19	6.30404e+06	630404	121.2	520135	3.9496	5.71612	29
	2019-20 (A)	1889450	188945	121.8	1.55127e+06	142063	116636	5.06683				6.19069	30		11.3749				1.36376e+07		166106501	1.66107e+07			121.8	142970	117381	5.0696	14297	30		0.860713								2019-20 (A)	5.60434e+06	560434	121.8	460127	3.37395	5.66288	30
						145165															172857795
						133356															178290289
						NA															165309396
12	Odisha																																						12	Odisha
	Year	Tax Revenues (Million)	Tax Revenues	Base 2011-12	TaxRevenues at constant Prices	Per Capita Income	Per Capita Inc ome at constant Prices	Log Per Capita Income		Per Capita Income Grwoth Rate	Per Capita income (10-10 years)	Log TR	Time	GROWTH RATE	TR/NSDP Ratio	30 Years Growth Rate		NTR GR	NSDP (at constant prices)		NSDP	NSDP (Million)			Base 2011-12	Non-Tax Revenues (Millions)	Non-Tax Revenues at ConstantPrices	Log( Non-Tax Revenues)	Non-Tax Revenues	Time	GROWTH RATE	Non-Tax Revenues/NSDP Ratio								Year	PLAN EXPENDITURES	DPE (Milions)	Base 2011-12	DPE at Constant prices	DPE/NSDP Ratio	Log DPE	Time LAG	Growth Rates	30 Years Growth Rate
	1990-91	6700	6.7	26.5195	25264.4	3077	11602.8	4.06456		4.07179	4.0472	4.40251	1	4.34365	15.4211	4.25306		3.8627	163830		434470	43447			26.5195	2000	7541.61	3.87746	2	1	3.97643	4.60331								1990-91	74232	7423.2	26.5195	27991.4	17.0856	4.44703	1	4.34695	DPE GR
	1991-92	6700	6.7	30.1629	22212.7	3907	12953	4.11237	Mean		4.1	4.3466	2		13.6818				162352		489701	48970.1			30.1629	2600	8619.86	3.9355	2.6	2		5.30936								1991-92	66857	6685.7	30.1629	22165.3	13.6526	4.34567	2	4.36226	4.21092
	1992-93	7600	7.6	33.1966	22893.9	4114	12392.8	4.09317	4.39025		4.3	4.35972	3		15.7882				145006		481371	48137.1			33.1966	3900	11748.2	4.06997	3.9	3		8.10186								1992-93	73810	7381	33.1966	22234.2	15.3333	4.34702	3	4.94612
	1993-94	8600	8.6	35.969	23909.5	4896	13611.7	4.13391			4.5	4.37857	4		5.3136				449967		1618488	161849			35.969	4200	11676.7	4.06732	4.2	4		2.59501								1993-94	88805	8880.5	35.969	24689.3	5.48691	4.39251	4
	1994-95	9200	9.2	40.5011	22715.4	5795	14308.2	4.15559	md			4.35632	5		5.42018				419090		1697360	169736			40.5011	6300	15555.1	4.19187	6.3	5		3.71165								1994-95	92332	9233.2	40.5011	22797.4	5.43974	4.35789	5
	1995-96	11300	11.3	43.7383	25835.5	6985	15970	4.2033	4.3818			4.41222	6		6.36644				405807		1774931	177493			43.7383	6300	14403.8	4.15848	6.3	6		3.54943								1995-96	109303	10930.3	43.7383	24990.2	6.15815	4.39777	6
	1996-97	13400	13.4	45.7526	29287.9	6548	14311.8	4.15569	sd			4.46669	7		8.10923				361168		1652439	165244			45.7526	4800	10491.2	4.02083	4.8	7		2.9048								1996-97	133395	13339.5	45.7526	29155.7	8.07261	4.46472	7
	1997-98	14200	14.2	47.7669	29727.7	7973	16691.5	4.22249	0.222114			4.47316	8		7.51261				395704		1890156	189016			47.7669	5400	11304.9	4.05327	5.4	8		2.85691								1997-98	174503	17450.3	47.7669	36532.2	9.2322	4.56268	8
	1998-99	14900	14.9	50.6084	29441.7	8766	17321.2	4.23858				4.46896	9		7.64817				384951		1948179	194818			50.6084	5600	11065.4	4.04397	5.6	9		2.87448								1998-99	162480	16248	50.6084	32105.3	8.3401	4.50658	9
	1999-00	17000	17	52.263	32527.8	9507	18190.7	4.25985				4.51225	10		8.20596				396392		2071666	207167			52.263	7200	13776.5	4.13914	7.2	10		3.47546								1999-00	180807	18080.7	52.263	34595.6	8.72761	4.53902	10
	2000-01	21800	21.8	56.0038	38925.9	10453	18664.8	4.27102		4.27859		4.59024	11	4.58912	5.67725				685648		3839889	383989			56.0038	6900	12320.6	4.09063	6.9	11	4.06726	1.79693								2000-01	175815	17581.5	56.0038	31393.4	4.57865	4.49684	11	4.36226
	2001-02	24700	24.7	58.0181	42573	11059	19061.3	4.28015				4.62913	12		6.60676				644385		3738597	373860			58.0181	6900	11892.9	4.07529	6.9	12		1.84561								2001-02	177169	17716.9	58.0181	30536.9	4.73892	4.48482	12
	2002-03	28700	28.7	59.9963	47836.2	11688	19481.2	4.28962				4.67976	13		7.23617				661071		3966184	396618			59.9963	9600	16001	4.20415	9.6	13		2.42046								2002-03	155616	15561.6	59.9963	25937.6	3.92357	4.41393	13
	2003-04	33000	33	63.2695	52157.8	14169	22394.7	4.35014				4.71732	14		8.38055				622367		3937689	393769			63.2695	10900	17227.9	4.23623	10.9	14		2.76812								2003-04	157096	15709.6	63.2695	24829.6	3.98955	4.39497	14
	2004-05	41800	41.8	67.37	62045.4	16359	24282.3	4.38529				4.79271	15		9.26271				669841		4512717	451272			67.37	13500	20038.6	4.30187	13.5	15		2.99155								2004-05	194804	19480.4	67.37	28915.5	4.31678	4.46113	15
	2005-06	50000	50	69.6404	71797.4	17650	25344.5	4.40388				4.85611	16		9.8001				732619		5101988	510199			69.6404	15300	21970	4.34183	15.3	16		2.99883								2005-06	210587	21058.7	69.6404	30239.2	4.12755	4.48057	16
	2006-07	60700	60.7	73.8308	82215	18194	24642.8	4.39169				4.91495	17		8.92817				920849		6798702	679870			73.8308	25900	35080.2	4.54506	25.9	17		3.80955								2006-07	271484	27148.4	73.8308	36771.1	3.99317	4.56551	17
	2007-08	68600	68.6	77.4351	88590.3	20194	26078.6	4.41628				4.94739	18		9.6613				916961		7100497	710050			77.4351	26500	34222.2	4.53431	26.5	18		3.73213								2007-08	405828	40582.8	77.4351	52408.8	5.71549	4.7194	18
	2008-09	80000	80	84.1586	95058.6	21640	25713.4	4.41016				4.97799	19		10.0194				948742		7984484	798448			84.1586	31800	37785.8	4.57733	31.8	19		3.98272								2008-09	604719	60471.9	84.1586	71854.7	7.57368	4.85646	19
	2009-10	89800	89.8	86.1393	104250	22963	26658	4.42583				5.01808	20		10.3585				1.00642e+06		8669191	866919			86.1393	32100	37265.2	4.5713	32.1	20		3.70277								2009-10	623579	62357.9	86.1393	72391.9	7.19305	4.85969	20
	2010-11	111900	111.9	94.3719	118573	22846	24208.5	4.38397		4.45029		5.07399	21	5.07282	12.0056				987653		9320665	932066			94.3719	47800	50650.7	4.70459	47.8	21	4.7462	5.12839								2010-11	73139	73139	94.3719	77500.8	7.84697	4.88931	21	4.94612
	2011-12	134400	134.4	100	134400	23968	23968	4.37963				5.1284	22		14.3044				939572		9395723	939572			100	64400	64400	4.80889	64.4	22		6.85418								2011-12	96444.3	96444.3	100	96444.3	10.2647	4.98428	22
	2012-13	150300	150.3	111.1	135284	48387	43552.7	4.63901				5.13124	23		15.0481				899007		9987972	998797			111.1	80800	72727.3	4.8617	80.8	23		8.08973								2012-13	115129	115129	111.1	103626	11.5267	5.01547	23
	2013-14	168900	168.9	114.8	147125	50769	44223.9	4.64566				5.16769	24		16.2987				902680		10362763	1.03628e+06			114.8	83800	72996.5	4.8633	83.8	24		8.08665								2013-14	149499	149499	114.8	130225	14.4265	5.1147	24
	2014-15	198280	19828	110.3	179764	54209	49146.9	4.6915				5.2547	25		18.4166				976099		10766375	1.07664e+06			110.3	80710	73173.2	4.86435	8071	25		7.49649								2014-15	187018	187018	110.3	169554	17.3705	5.22931	25
	2015-16	225270	22527	110.3	204234	54361	49284.7	4.69271				5.31013	26		20.8428				979880		10808072	1.08081e+06			110.3	87110	78975.5	4.89749	8711	26		8.05972								2015-16	235798	235798	110.3	213778	21.8168	5.32996	26
	2016-17	228520	22852	114.1	200280	57806	50662.6	4.70469				5.30164	27		19.6044				1.02161e+06		11656558	1.16566e+06			114.1	80430	70490.8	4.84813	8043	27		6.89998								2016-17	206280	206280	114.1	180789	17.6965	5.25717	27
	2017-18	310700	31070	118.9	261312	66416	55858.7	4.74709				5.41716	28		12.2713				2.12945e+06		25319167	2.53192e+06			118.9	83980	70630.8	4.84899	8398	28		3.31685								2017-18	2.3709e+06	237090	118.9	199403	9.36407	5.29973	28
	2018-19	310150	31015	121.2	255899	71032	58607.3	4.76795				5.40807	29		10.5728				2.42037e+06		29334825	2.93348e+06			121.2	142770	117797	5.07113	14277	29		4.86691								2018-19	3.0884e+06	308840	121.2	254818	10.5281	5.40623	29
	2019-20 (A)	323150	32315	121.8	265312	75421	61922	4.79184				5.42376	30		10.2201				2.59599e+06		31619189	3.16192e+06			121.8	146470	120255	5.0801	14647	30		4.63231								2019-20 (A)	2.55856e+06	255856	121.8	210062	8.0918	5.32235	30
						76564															33833941
						71622															34610638
						79607															32625281
13	Punjab																																						13	Punjab
	Year	Tax Revenues (Million)	Tax Revenues	Base 2011-12	TaxRevenues at constant Prices	Per Capita Income	Per Capita Inc ome at constant Prices	Log Per Capita Income		Per Capita Income Grwoth Rate	Per Capita income (10-10 years)	Log TR	Time	GROWTH RATE	TR/NSDP Ratio	30 Years Growth Rate		NTR GR	NSDP (at constant prices)		NSDP	NSDP (Million)			Base 2011-12	Non-Tax Revenues (Millions)	Non-Tax Revenues at ConstantPrices	Log( Non-Tax Revenues)	Non-Tax Revenues	Time	GROWTH RATE	Non-Tax Revenues/NSDP Ratio								Year	PLAN EXPENDITURES	DPE (Milions)	Base 2011-12	DPE at Constant prices	DPE/NSDP Ratio	Log DPE	Time LAG	Growth Rates	30 Years Growth Rate
	1990-91	12900	12.9	26.5195	48643.4	8318	31365.5	4.49645		4.49381	4.48324	4.68702	1	4.69927	17.1887	4.66183		4.47946	282996		750493	75049.3			26.5195	2600	9804.09	3.99141	2.6	1	4.1891	3.46439								1990-91	40252	4025.2	26.5195	15178.2	5.36341	4.18122	1	4.17919	DPE GR
	1991-92	15400	15.4	30.1629	51056.1	9872	32729	4.51493	Mean		4.5	4.70805	2		19.6307				260083		784487	78448.7			30.1629	16500	54703	4.73801	16.5	2		21.0329								1991-92	50477	5047.7	30.1629	16734.8	6.4344	4.22362	2	4.00439	3.90059
	1992-93	17600	17.6	33.1966	53017.5	11140	33557.7	4.52579	4.70761		4.7	4.72442	3		21.4238				247470		821516	82151.6			33.1966	3300	9940.78	3.99742	3.3	3		4.01696								1992-93	45742	4574.2	33.1966	13779.1	5.568	4.13922	3	4.36875
	1993-94	21500	21.5	35.969	59773.6	12710	35336	4.54822	Md		4.7	4.77651	4		7.94309				752524		2706756	270676			35.969	4100	11398.7	4.05686	4.1	4		1.51473								1993-94	55568	5556.8	35.969	15448.8	2.05294	4.1889	4
	1994-95	26000	26	40.5011	64195.7	14066	34729.9	4.5407	4.67731			4.80751	5		9.37084				685059		2774565	277456			40.5011	20000	49381.3	4.69356	20	5		7.20834								1994-95	56919	5691.9	40.5011	14053.7	2.05146	4.14779	5
	1995-96	26500	26.5	43.7383	60587.6	15471	35371.7	4.54866	sd			4.78238	6		9.21079				657789		2877062	287706			43.7383	17800	40696.6	4.60956	17.8	6		6.18687								1995-96	48817	4881.7	43.7383	11161.1	1.69677	4.04771	6
	1996-97	27400	27.4	45.7526	59887.3	17353	37927.9	4.57896	0.151433			4.77733	7		8.87033				675142		3088950	308895			45.7526	19500	42620.5	4.62962	19.5	7		6.31282								1996-97	48507	4850.7	45.7526	10602	1.57034	4.02539	7
	1997-98	30400	30.4	47.7669	63642.4	18764	39282.5	4.5942				4.80375	8		9.58198				664188		3172621	317262			47.7669	23600	49406.6	4.69379	23.6	8		7.43864								1997-98	55074	5507.4	47.7669	11529.7	1.73591	4.06182	8
	1998-99	32600	32.6	50.6084	64416.1	21195	41880.4	4.62201				4.80899	9		9.71623				662975		3355210	335521			50.6084	15100	29836.9	4.47475	15.1	9		4.50046								1998-99	62775	6277.5	50.6084	12404.1	1.87097	4.09356	9
	1999-00	39500	39.5	52.263	75579.3	22745	43520.3	4.63869				4.8784	10		11.1813				675943		3532680	353268			52.263	23600	45156.2	4.65472	23.6	10		6.68048								1999-00	80784	8078.4	52.263	15457.2	2.28676	4.18913	10
	2000-01	49000	49	56.0038	87494.1	27881	49784.1	4.69709		4.69752		4.94198	11	4.92506	8.01449				1.0917e+06		6113923	611392			56.0038	29400	52496.5	4.72013	29.4	11	4.76966	4.8087								2000-01	81092	8109.2	56.0038	14479.7	1.32635	4.16076	11	4.00439
	2001-02	48200	48.2	58.0181	83077.6	28943	49886.2	4.69798				4.91948	12		7.62993				1.08884e+06		6317224	631722			58.0181	29600	51018.6	4.70773	29.6	12		4.6856								2001-02	84133	8413.3	58.0181	14501.2	1.3318	4.1614	12
	2002-03	57100	57.1	59.9963	95172.5	29309	48851.3	4.68888				4.97851	13		8.92264				1.06664e+06		6399451	639945			59.9963	40400	67337.4	4.82826	40.4	13		6.31304								2002-03	70305	7030.5	59.9963	11718.2	1.09861	4.06886	13
	2003-04	61500	61.5	63.2695	97203.2	31261	49409.2	4.69381				4.98768	14		9.44916				1.0287e+06		6508515	650852			63.2695	46700	73811.2	4.86812	46.7	14		7.17522								2003-04	59716	5971.6	63.2695	9438.35	0.917506	3.9749	14
	2004-05	69500	69.5	67.37	103162	32970	48938.7	4.68965				5.01352	15		10.0507				1.02641e+06		6914937	691494			67.37	53600	79560.6	4.9007	53.6	15		7.75134								2004-05	46074	4607.4	67.37	6838.95	0.666297	3.83499	15
	2005-06	89900	89.9	69.6404	129092	33103	47534.2	4.67701				5.1109	16		12.3851				1.04231e+06		7258718	725872			69.6404	45400	65192.1	4.81419	45.4	16		6.25455								2005-06	94829	9482.9	69.6404	13617	1.30642	4.13408	16
	2006-07	90200	90.2	73.8308	122171	34096	46181.3	4.66447				5.08697	17		10.4752				1.16629e+06		8610813	861081			73.8308	39700	53771.6	4.73055	39.7	17		4.61048								2006-07	94344	9434.4	73.8308	12778.4	1.09565	4.10648	17
	2007-08	99000	99	77.4351	127849	37087	47894.3	4.68028				5.1067	18		10.9598				1.16652e+06		9032981	903298			77.4351	52500	67798.7	4.83122	52.5	18		5.81203								2007-08	115782	11578.2	77.4351	14952.1	1.28177	4.1747	18
	2008-09	111500	111.5	84.1586	132488	39567	47014.8	4.67223				5.12218	19		11.142				1.18909e+06		10007179	1.00072e+06			84.1586	57800	68679.8	4.83683	57.8	19		5.77585								2008-09	213630	21363	84.1586	25384.2	2.13477	4.40456	19
	2009-10	120400	120.4	86.1393	139774	41003	47600.8	4.67761				5.14543	20		11.0725				1.26235e+06		10873818	1.08738e+06			86.1393	56500	65591.4	4.81685	56.5	20		5.19597								2009-10	220157	22015.7	86.1393	25558.3	2.02465	4.40753	20
	2010-11	168300	168.3	94.3719	178337	42831	45385.3	4.65692		4.72607		5.25124	21	5.2693	14.6646				1.21611e+06		11476627	1.14766e+06			94.3719	53300	56478.7	4.75188	53.3	21	4.36155	4.64422								2010-11	22597.7	22597.7	94.3719	23945.4	1.96902	4.37922	21	4.36875
	2011-12	188400	188.4	100	188400	44769	44769	4.65098				5.27508	22		15.4303				1.22097e+06		12209725	1.22097e+06			100	14000	14000	4.14613	14	22		1.14663								2011-12	36660.3	36660.3	100	36660.3	3.00255	4.5642	22
	2012-13	225900	225.9	111.1	203330	85577	77027	4.88664				5.3082	23		17.3792				1.16997e+06		12998333	1.29983e+06			111.1	26300	23672.4	4.37424	26.3	23		2.02334								2012-13	27739.4	27739.4	111.1	24968	2.13407	4.39738	23
	2013-14	240800	240.8	114.8	209756	88915	77452.1	4.88903				5.32171	24		17.5783				1.19327e+06		13698738	1.36987e+06			114.8	31900	27787.5	4.44385	31.9	24		2.32868								2013-14	50822.4	50822.4	114.8	44270.4	3.71001	4.64611	24
	2014-15	255700	25570	110.3	231822	93238	84531.3	4.92702				5.36516	25		17.9331				1.29271e+06		14258538	1.42585e+06			110.3	28800	26110.6	4.41682	2880	25		2.01984								2014-15	47994.7	47994.7	110.3	43512.9	3.36603	4.63862	25
	2015-16	266900	26690	110.3	241976	95807	86860.4	4.93882				5.38377	26		17.7573				1.36269e+06		15030456	1.50305e+06			110.3	26500	24025.4	4.38067	2650	26		1.76309								2015-16	65739.8	65739.8	110.3	59600.9	4.37377	4.77525	26
	2016-17	277470	27747	114.1	243181	100141	87766	4.94333				5.38593	27		17.4644				1.39244e+06		15887725	1.58877e+06			114.1	58630	51384.8	4.71083	5863	27		3.69027								2016-17	138594	138594	114.1	121467	8.72332	5.08446	27
	2017-18	314960	31496	118.9	264895	105848	89022.7	4.9495				5.42307	28		10.6804				2.48019e+06		29489486	2.94895e+06			118.9	43180	36316.2	4.5601	4318	28		1.46425								2017-18	1119440	111944	118.9	94149.7	3.79606	4.97382	28
	2018-19	318110	31811	121.2	262467	110857	91466.2	4.96126				5.41907	29		10.0737				2.60547e+06		31578299	3.15783e+06			121.2	75820	62557.8	4.79628	7582	29		2.40102								2018-19	2118535	211854	121.2	174797	6.70883	5.24253	29
	2019-20 (A)	299950	29995	121.8	246264	115592	94903.1	4.97728				5.3914	30		8.95221				2.75088e+06		33505679	3.35057e+06			121.8	66540	54630.5	4.73744	6654	30		1.98593								2019-20 (A)	1.45511e+06	145511	121.8	119467	4.34288	5.07725	30
						118487															35394247
						112119															36755813
						118341															35235716
14	Rajasthan																																						14	Rajasthan
	Year	Tax Revenues (Million)	Tax Revenues	Base 2011-12	TaxRevenues at constant Prices	Per Capita Income	Per Capita Inc ome at constant Prices	Log Per Capita Income		Per Capita Income Grwoth Rate	Per Capita income (10-10 years)	Log TR	Time	GROWTH RATE	TR/NSDP Ratio	30 Years Growth Rate		NTR GR	NSDP (at constant prices)		NSDP	NSDP (Million)			Base 2011-12	Non-Tax Revenues (Millions)	Non-Tax Revenues at ConstantPrices	Log( Non-Tax Revenues)	Non-Tax Revenues	Time	GROWTH RATE	Non-Tax Revenues/NSDP Ratio								Year	PLAN EXPENDITURES	DPE (Milions)	Base 2011-12	DPE at Constant prices	DPE/NSDP Ratio	Log DPE	Time LAG	Growth Rates	30 Years Growth Rate
	1990-91	12200	12.2	26.5195	46003.8	4191	15803.4	4.19875		4.16638	4.16738	4.66279	1	4.6598	14.3994	4.63181		4.32743	319485		847260	84726			26.5195	8200	30920.6	4.49025	8.2	1	4.48851	9.67826								1990-91	62397	6239.7	26.5195	23528.7	7.36456	4.3716	1	4.40285	DPE GR
	1991-92	15500	15.5	30.1629	51387.6	4501	14922.3	4.17384	Mean		4.2	4.71086	2		19.8124				259371		782337	78233.7			30.1629	7300	24201.9	4.38385	7.3	2		9.33102								1991-92	70901	7090.1	30.1629	23506	9.06272	4.37118	2	4.48382	4.20053
	1992-93	17300	17.3	33.1966	52113.8	5197	15655.2	4.19466	4.45972		4.4	4.71695	3		19.2297				271006		899649	89964.9			33.1966	10100	30424.8	4.48323	10.1	3		11.2266								1992-93	84765	8476.5	33.1966	25534.2	9.42201	4.40712	3	5.00646
	1993-94	19500	19.5	35.969	54213.3	6182	17187	4.2352	md		4.5	4.73411	4		6.7295				805607		2897690	289769			35.969	11800	32806	4.51595	11.8	4		4.07221								1993-94	102909	10290.9	35.969	28610.4	3.55142	4.45652	4
	1994-95	23100	23.1	40.5011	57035.4	7647	18881	4.27602	4.41331			4.75614	5		6.7408				846123		3426892	342689			40.5011	13000	32097.9	4.50648	13	5		3.79352								1994-95	130619	13061.9	40.5011	32250.7	3.81159	4.50854	5
	1995-96	27300	27.3	43.7383	62416.6	8467	19358.3	4.28687				4.7953	6		7.68357				812339		3553035	355304			43.7383	22600	51670.9	4.71325	22.6	6		6.36076								1995-96	153831	15383.1	43.7383	35170.7	4.32957	4.54618	6
	1996-97	31200	31.2	45.7526	68192.8	10102	22079.6	4.34399	sd			4.83374	7		7.86255				867312		3968179	396818			45.7526	13600	29725.1	4.47312	13.6	7		3.42726								1996-97	138825	13882.5	45.7526	30342.5	3.49846	4.48205	7
	1997-98	36100	36.1	47.7669	75575.4	10997	23022.2	4.36215	0.196648			4.87838	8		8.11081				931786		4450851	445085			47.7669	13600	28471.6	4.45441	13.6	8		3.0556								1997-98	106815	10681.5	47.7669	22361.7	2.39988	4.34951	8
	1998-99	39400	39.4	50.6084	77852.6	12360	24422.8	4.3878				4.89127	9		8.48093				917973		4645716	464572			50.6084	13500	26675.4	4.42611	13.5	9		2.9059								1998-99	143752	14375.2	50.6084	28404.8	3.09429	4.45339	9
	1999-00	45300	45.3	52.263	86677	12765	24424.5	4.38783				4.9379	10		9.7265				891142		4657378	465738			52.263	15700	30040.4	4.47771	15.7	10		3.371								1999-00	162656	16265.6	52.263	31122.6	3.49244	4.49308	10
	2000-01	53000	53	56.0038	94636.5	13020	23248.4	4.36639		4.36738		4.97606	11	4.96038	7.14538				1.32444e+06		7417385	741738			56.0038	16900	30176.5	4.47967	16.9	11	4.40821	2.27843								2000-01	187067	18706.7	56.0038	33402.6	2.52201	4.52378	11	4.48382
	2001-02	56700	56.7	58.0181	97728.2	14098	24299.3	4.38559				4.99002	12		7.90089				1.23693e+06		7176407	717641			58.0181	15100	26026.4	4.41541	15.1	12		2.10412								2001-02	214420	21442	58.0181	36957.5	2.98785	4.5677	12
	2002-03	62500	62.5	59.9963	104173	13128	21881.3	4.34007				5.01776	13		7.81875				1.33235e+06		7993604	799360			59.9963	15700	26168.3	4.41777	15.7	13		1.96407								2002-03	221991	22199.1	59.9963	37000.8	2.77711	4.56821	13
	2003-04	72500	72.5	63.2695	114589	16507	26090	4.41647				5.05914	14		10.3081				1.11164e+06		7033318	703332			63.2695	20700	32717.2	4.51478	20.7	14		2.94313								2003-04	219175	21917.5	63.2695	34641.5	3.11624	4.5396	14
	2004-05	84200	84.2	67.37	124981	16874	25046.8	4.39875				5.09685	15		9.08187				1.37616e+06		9271219	927122			67.37	21500	31913.3	4.50397	21.5	15		2.319								2004-05	270510	27051	67.37	40152.9	2.91774	4.60372	15
	2005-06	98800	98.8	69.6404	141872	18565	26658.4	4.42583				5.1519	16		10.9238				1.29874e+06		9044459	904446			69.6404	27400	39345	4.59489	27.4	16		3.02948								2005-06	308817	30881.7	69.6404	44344.5	3.41443	4.64684	16
	2006-07	116100	116.1	73.8308	157251	19445	26337.3	4.42057				5.19659	17		10.3076				1.52559e+06		11263572	1.12636e+06			73.8308	34300	46457.6	4.66706	34.3	17		3.04522								2006-07	371903	37190.3	73.8308	50372.3	3.30182	4.70219	17
	2007-08	132800	132.8	77.4351	171499	21342	27561.2	4.4403				5.23426	18		11.048				1.5523e+06		12020228	1.20202e+06			77.4351	40500	52301.9	4.71852	40.5	18		3.36932								2007-08	499107	49910.7	77.4351	64454.9	4.15223	4.80926	18
	2008-09	149400	149.4	84.1586	177522	21922	26048.4	4.41578				5.24925	19		11.1202				1.59639e+06		13434991	1.3435e+06			84.1586	38900	46222.2	4.66485	38.9	19		2.89542								2008-09	594645	59464.5	84.1586	70657.7	4.42609	4.84916	19
	2009-10	164100	164.1	86.1393	190505	23356	27114.2	4.4332				5.27991	20		11.6821				1.63075e+06		14047148	1.40471e+06			86.1393	45600	52937.5	4.72376	45.6	20		3.24621								2009-10	650845	65084.5	86.1393	75557.3	4.63329	4.87828	20
	2010-11	207600	207.6	94.3719	219981	24304	25753.4	4.41084		4.51601		5.34238	21	5.36241	13.6325				1.61365e+06		15228354	1.52284e+06			94.3719	62900	66651.2	4.82381	62.9	21	4.92286	4.13045								2010-11	85776.6	85776.6	94.3719	90892.1	5.63269	4.95853	21	5.00646
	2011-12	253800	253.8	100	253800	27502	27502	4.43936				5.40449	22		15.7484				1.61159e+06		16115948	1.61159e+06			100	91800	91800	4.96284	91.8	22		5.69622								2011-12	127760	127760	100	127760	7.92756	5.1064	22
	2012-13	305000	305	111.1	274527	57192	51477.9	4.71162				5.43859	23		16.454				1.66846e+06		18536565	1.85366e+06			111.1	121300	109181	5.03815	121.3	23		6.54382								2012-13	136894	136894	111.1	123217	7.38508	5.09067	23
	2013-14	334800	334.8	114.8	291638	58441	50906.8	4.70678				5.46484	24		16.513				1.76611e+06		20274905	2.02749e+06			114.8	135800	118293	5.07296	135.8	24		6.69794								2013-14	185331	185331	114.8	161438	9.14091	5.20801	24
	2014-15	386730	38673	110.3	350617	61053	55351.8	4.74313				5.54483	25		18.0385				1.94371e+06		21439120	2143912			110.3	132290	119937	5.07895	13229	25		6.1705								2014-15	269232	269232	110.3	244091	12.558	5.38755	25
	2015-16	427130	42713	110.3	387244	64496	58473.3	4.76696				5.58798	26		19.0146				2.03656e+06		22463210	2246321			110.3	109280	99075.2	4.99597	10928	26		4.86484								2015-16	349255	349255	110.3	316641	15.5479	5.50057	26
	2016-17	443720	44372	114.1	388887	68565	60092	4.77882				5.58982	27		18.6806				2.08177e+06		23752978	2.3753e+06			114.1	116160	101805	5.00777	11616	27		4.89033								2016-17	424427	424427	114.1	371978	17.8684	5.57052	27
	2017-18	543420	54342	118.9	457040	71324	59986.5	4.77805				5.65995	28		10.8268				4.22138e+06		50192151	5.01922e+06			118.9	157340	132330	5.12166	15734	28		3.13475								2017-18	4.9327e+06	493270	118.9	414861	9.82763	5.6179	28
	2018-19	582050	58205	121.2	480239	73529	60667.5	4.78296				5.68146	29		10.9893				4.37005e+06		52965038	5.2965e+06			121.2	186030	153490	5.18608	18603	29		3.51232								2018-19	4973389	497339	121.2	410346	9.38995	5.61315	29
	2019-20 (A)	592450	59245	121.8	486412	73929	60697	4.78317				5.687	30		10.6247				4.57815e+06		55761821	5.57618e+06			121.8	157140	129015	5.11064	15714	30		2.81806								2019-20 (A)	5.19855e+06	519855	121.8	426810	9.32278	5.63024	30
						76882															56810188
						74009															59854963
						81231															58364495
15	Tamil Nadu																																						15	Tamil Nadu
	Year	Tax Revenues (Million)	Tax Revenues	Base 2011-12	TaxRevenues at constant Prices	Per Capita Income	Per Capita Inc ome at constant Prices	Log Per Capita Income		Per Capita Income Grwoth Rate	Per Capita income (10-10 years)	Log TR	Time	GROWTH RATE	TR/NSDP Ratio	30 Years Growth Rate		NTR GR	NSDP (at constant prices)		NSDP	NSDP (Million)			Base 2011-12	Non-Tax Revenues (Millions)	Non-Tax Revenues at ConstantPrices	Log( Non-Tax Revenues)	Non-Tax Revenues	Time	GROWTH RATE	Non-Tax Revenues/NSDP Ratio								Year	PLAN EXPENDITURES	DPE (Milions)	Base 2011-12	DPE at Constant prices	DPE/NSDP Ratio	Log DPE	Time LAG	Growth Rates	30 Years Growth Rate
	1990-91	31200	31.2	26.5195	117649	4983	18789.9	4.27392		4.26821	4.2872	5.07059	1	5.05683	25.1147	5.04406		4.20674	468447		1242299	124230			26.5195	3800	14329.1	4.15622	3.8	1	4.28728	3.05884								1990-91	110681	11068.1	26.5195	41735.6	8.90937	4.62051	1	4.64078	DPE GR
	1991-92	37300	37.3	30.1629	123662	5798	19222.3	4.28381	Mean		4.3	5.09224	2		29.2425				422884		1275540	127554			30.1629	11200	37131.7	4.56975	11.2	2		8.78059								1991-92	132151	13215.1	30.1629	43812.4	10.3604	4.6416	2	4.59508	4.44579
	1992-93	41600	41.6	33.1966	125314	6680	20122.5	4.30368	4.65989		4.5	5.098	3		31.0136				404061		1341346	134135			33.1966	6100	18375.4	4.26424	6.1	3		4.54767								1992-93	144821	14482.1	33.1966	43625.2	10.7967	4.63974	3	5.24913
	1993-94	48000	48	35.969	133448	8955	24896.4	4.39614	md		4.8	5.12531	4		9.29453				1.43577e+06		5164329	516433			35.969	7000	19461.2	4.28917	7	4		1.35545								1993-94	169877	16987.7	35.969	47228.7	3.28943	4.67421	4
	1994-95	58300	58.3	40.5011	143947	10503	25932.6	4.41385	4.62311			5.1582	5		10.0616				1.43066e+06		5794317	579432			40.5011	7700	19011.8	4.27902	7.7	5		1.32889								1994-95	178444	17844.4	40.5011	44059	3.07964	4.64403	5
	1995-96	71500	71.5	43.7383	163472	11819	27022.1	4.43172	sd			5.21344	6		11.9443				1.36862e+06		5986121	598612			43.7383	8600	19662.4	4.29364	8.6	6		1.43666								1995-96	190922	19092.2	43.7383	43650.9	3.18941	4.63999	6
	1996-97	79800	79.8	45.7526	174416	13269	29001.6	4.46242	0.237608			5.24159	7		12.8058				1.36201e+06		6231570	623157			45.7526	8900	19452.4	4.28897	8.9	7		1.42821								1996-97	221023	22102.3	45.7526	48308.3	3.54683	4.68402	7
	1997-98	86900	86.9	47.7669	181925	15388	32214.8	4.50806				5.25989	8		12.8129				1.41986e+06		6782227	678223			47.7669	11200	23447.2	4.37009	11.2	8		1.65137								1997-98	203206	20320.6	47.7669	42541.2	2.99615	4.62881	8
	1998-99	96300	96.3	50.6084	190285	17383	34348	4.5359				5.2794	9		13.6586				1.39315e+06		7050517	705052			50.6084	11600	22921.1	4.36024	11.6	9		1.64527								1998-99	232890	23289	50.6084	46018	3.30316	4.66293	9
	1999-00	109200	109.2	52.263	208943	18337	35086	4.54513				5.32003	10		14.6214				1.42902e+06		7468504	746850			52.263	13600	26022.2	4.41534	13.6	10		1.82098								1999-00	223522	22352.2	52.263	42768.7	2.99286	4.63113	10
	2000-01	122800	122.8	56.0038	219271	20972	37447.5	4.57342		4.54466		5.34098	11	5.32327	10.2586				2.13743e+06		11970394	1.19704e+06			56.0038	17100	30533.7	4.48478	17.1	11	4.41511	1.42852								2000-01	274977	27497.7	56.0038	49099.7	2.29714	4.69108	11	4.59508
	2001-02	130100	130.1	58.0181	224241	20942	36095.7	4.55746				5.35071	12		10.2969				2.17776e+06		12634927	1.26349e+06			58.0181	15600	26888.2	4.42956	15.6	12		1.23467								2001-02	213976	21397.6	58.0181	36880.9	1.69353	4.5668	12
	2002-03	143400	143.4	59.9963	239015	21830	36385.5	4.56093				5.37842	13		11.5738				2.06514e+06		12390102	1.23901e+06			59.9963	18600	31001.9	4.49139	18.6	13		1.5012								2002-03	280375	28037.5	59.9963	46732	2.2629	4.66961	13
	2003-04	159400	159.4	63.2695	251938	24087	38070.5	4.58059				5.40129	14		12.801				1.96811e+06		12452136	1.24521e+06			63.2695	20900	33033.3	4.51895	20.9	14		1.67843								2003-04	425510	42551	63.2695	67253.5	3.41716	4.82772	14
	2004-05	193600	193.6	67.37	287368	27512	40837.2	4.61106				5.45844	15		14.6355				1.9635e+06		13228127	1.32281e+06			67.37	22100	32803.9	4.51593	22.1	15		1.67068								2004-05	368376	36837.6	67.37	54679.5	2.78479	4.73782	15
	2005-06	233300	233.3	69.6404	335007	30062	43167.5	4.63516				5.52505	16		15.7642				2.12511e+06		14799350	1479935			69.6404	26000	37334.7	4.57211	26	16		1.75683								2005-06	477676	47767.6	69.6404	68591.8	3.22768	4.83627	16
	2006-07	277700	277.7	73.8308	376130	34126	46221.9	4.66485				5.57534	17		14.3407				2.62282e+06		19364503	1.93645e+06			73.8308	34200	46322.1	4.66579	34.2	17		1.76612								2006-07	686936	68693.6	73.8308	93041.9	3.5474	4.96868	17
	2007-08	296200	296.2	77.4351	382514	39166	50579.1	4.70397				5.58265	18		13.3672				2.8616e+06		22158791	2.21588e+06			77.4351	33000	42616.3	4.62958	33	18		1.48925								2007-08	797128	79712.8	77.4351	102941	3.59734	5.01259	18
	2008-09	336800	336.8	84.1586	400197	41314	49090.6	4.691				5.60227	19		13.1416				3.04527e+06		25628576	2.56286e+06			84.1586	57100	67848.1	4.83154	57.1	19		2.22798								2008-09	1006595	100660	84.1586	119607	3.92763	5.07776	19
	2009-10	365500	365.5	86.1393	424313	43193	50143.2	4.70021				5.62769	20		13.4207				3.16162e+06		27233984	2.7234e+06			86.1393	50300	58393.8	4.76637	50.3	20		1.84696								2009-10	1063544	106354	86.1393	123468	3.90521	5.09155	20
	2010-11	477800	477.8	94.3719	506295	47394	50220.5	4.70088		4.76751		5.7044	21	5.73776	16.663				3.03844e+06		28674358	2.86744e+06			94.3719	46500	49273.1	4.69261	46.5	21	4.72157	1.62166								2010-11	137314	137314	94.3719	145503	4.78874	5.16287	21	5.24913
	2011-12	595200	595.2	100	595200	53507	53507	4.72841				5.77466	22		18.7903				3.1676e+06		31675986	3.1676e+06			100	56800	56800	4.75435	56.8	22		1.79316								2011-12	193017	193017	100	193017	6.09348	5.2856	22
	2012-13	712500	712.5	111.1	641314	93112	83809.2	4.92329				5.80707	23		19.7938				3.23997e+06		35996050	3599605			111.1	65500	58955.9	4.77053	65.5	23		1.81964								2012-13	225656	225656	111.1	203111	6.26892	5.30773	23
	2013-14	737200	737.2	114.8	642160	97257	84718.6	4.92798				5.80764	24		19.0733				3.3668e+06		38650813	3.86508e+06			114.8	93400	81358.9	4.9104	93.4	24		2.41651								2013-14	277623	277623	114.8	241832	7.18286	5.38351	24
	2014-15	786570	78657	110.3	713119	102191	92648.2	4.96684				5.85316	25		19.7894				3.60354e+06		39747091	3.97471e+06			110.3	83510	75711.7	4.87916	8351	25		2.10103								2014-15	329367	329367	110.3	298610	8.28657	5.4751	25
	2015-16	804760	80476	110.3	729610	107117	97114.2	4.98728				5.86309	26		18.8388				3.87291e+06		42718219	4.27182e+06			110.3	89180	80852.2	4.90769	8918	26		2.08763								2015-16	396800	396800	110.3	359747	9.28879	5.556	26
	2016-17	859410	85941	114.1	753208	115875	101556	5.0067				5.87691	27		18.7241				4.02267e+06		45898663	4.58987e+06			114.1	99140	86888.7	4.93896	9914	27		2.15998								2016-17	361034	361034	114.1	316419	7.86588	5.50026	27
	2017-18	964720	96472	118.9	811371	123206	103622	5.01545				5.90922	28		11.186				7.25346e+06		86243698	8.62437e+06			118.9	107640	90529.9	4.95679	10764	28		1.24809								2017-18	3.61624e+06	361624	118.9	304141	4.19305	5.48308	28
	2018-19	1061380	106138	121.2	875726	133029	109760	5.04044				5.94237	29		11.5107				7.60796e+06		92208431	9.22084e+06			121.2	142000	117162	5.06879	14200	29		1.53999								2018-19	3.87569e+06	387569	121.2	319776	4.20318	5.50485	29
	2019-20 (A)	1074620	107462	121.8	882282	141844	116456	5.06616				5.94561	30		10.7429				8.21271e+06		100030816	1.00031e+07			121.8	128880	105813	5.02454	12888	30		1.2884								2019-20 (A)	4.26098e+06	426098	121.8	349834	4.25966	5.54386	30
						144845
						143528
						154427
	Uttar Pradesh																																							Uttar Pradesh
16	Year	Tax Revenues (Million)	Tax Revenues	Base 2011-12	TaxRevenues at constant Prices	Per Capita Income	Per Capita Inc ome at constant Prices	Log Per Capita Income		Per Capita Income Grwoth Rate	Per Capita income (10-10 years)	Log TR	Time	GROWTH RATE	TR/NSDP Ratio	30 Years Growth Rate		NTR GR	NSDP (at constant prices)		NSDP	NSDP (Million)			Base 2011-12	Non-Tax Revenues (Millions)	Non-Tax Revenues at ConstantPrices	Log( Non-Tax Revenues)	Non-Tax Revenues	Time	GROWTH RATE	Non-Tax Revenues/NSDP Ratio							17	Year	PLAN EXPENDITURES	DPE (Milions)	Base 2011-12	DPE at Constant prices	DPE/NSDP Ratio	Log DPE	Time LAG	Growth Rates	30 Years Growth Rate
	1990-91	54677.7	546777	26.5195	206179	3590	13537.2	4.13153		4.11085	4.08786		1			5.26544		4.35547	858976		2277965	227796			26.5195	7800	29412.3	4.46853	7.8	1	4.59906	3.42411								1990-91	206790	20679	26.5195	77976.5	9.07784	4.89196	1	4.81544	DPE GR
	1991-92	62287.4	622874	30.1629	206503	4069	13490.1	4.13001	mean		4.1		2						758312		2287287	228729			30.1629	10800	35805.6	4.55395	10.8	2		4.72175								1991-92	190276	19027.6	30.1629	63082.8	8.31885	4.79991	2	4.66716	4.60618
	1992-93	72849.4	728494	33.1966	219448	4335	13058.6	4.1159	4.28948		4.2		3						696432		2311916	231192			33.1966	14200	42775.5	4.63119	14.2	3		6.14209								1992-93	214411	21441.1	33.1966	64588.2	9.27417	4.81015	3	5.33174
	1993-94	76840.8	768408	35.969	213630	5066	14084.3	4.14874	md		4.3		4						1.9721e+06		7093470	709347			35.969	17200	47818.9	4.6796	17.2	4		2.42477								1993-94	221363	22136.3	35.969	61542.7	3.12066	4.78918	4
	1994-95	88380.7	883807	40.5011	218218	5767	14239.1	4.15348	4.23999				5						1.84279e+06		7463495	746350			40.5011	18900	46665.4	4.66899	18.9	5		2.53233								1994-95	269037	26903.7	40.5011	66427	3.60471	4.82234	5
	1995-96	105029	1050294	43.7383	240131	6331	14474.7	4.16061	sd				6						1.76153e+06		7704631	770463			43.7383	24000	54871.8	4.73935	24	6		3.11501								1995-96	245308	24530.8	43.7383	56085.3	3.1839	4.74885	6
	1996-97	123784	1237835	45.7526	270550	7476	16340.1	4.21325	0.138454				7						1.87087e+06		8559709	855971			45.7526	13200	28850.8	4.46016	13.2	7		1.54211								1996-97	318410	31841	45.7526	69593.8	3.71987	4.84257	7
	1997-98	141129	1411287	47.7669	295453	7826	16383.7	4.21441					8						1.77291e+06		8468648	846865			47.7669	12900	27006.2	4.43146	12.9	8		1.52327								1997-98	317004	31700.4	47.7669	66364.8	3.74327	4.82194	8
	1998-99	136812	1368123	50.6084	270335	8470	16736.3	4.22366					9						1.68569e+06		8531020	853102			50.6084	14800	29244.1	4.46604	14.8	9		1.73485								1998-99	349306	34930.6	50.6084	69021.3	4.09454	4.83898	9
	1999-00	168798	1687981	52.263	322978	8970	17163.2	4.2346					10						1.74504e+06		9120106	912011			52.263	20100	38459.3	4.585	20.1	10		2.20392								1999-00	399409	39940.9	52.263	76422.9	4.37943	4.88322	10
	2000-01	200255	2002547	56.0038	357574	9749	17407.8	4.24074		4.22686			11						2.79998e+06		15680934	1.56809e+06			56.0038	19500	34819.1	4.54182	19.5	11	4.41024	1.24355								2000-01	359225	35922.5	56.0038	64143	2.29084	4.80715	11	4.66716
	2001-02	103300	103.3	58.0181	178048	9828	16939.6	4.2289				5.25054	12	5.26346	6.45566				2.75801e+06		16001454	1.60015e+06			58.0181	17900	30852.5	4.48929	17.9	12		1.11865								2001-02	347449	34744.9	58.0181	59886.4	2.17136	4.77733	12
	2002-03	127700	127.7	59.9963	212846	9995	16659.3	4.22166				5.32807	13		7.83792				2.7156e+06		16292586	1.62926e+06			59.9963	19100	31835.3	4.50291	19.1	13		1.17231								2002-03	353226	35322.6	59.9963	58874.6	2.16802	4.76993	13
	2003-04	136000	136	63.2695	214953	10648	16829.6	4.22607				5.33234	14		8.0857				2.65844e+06		16819814	1.68198e+06			63.2695	22800	36036.3	4.55674	22.8	14		1.35554								2003-04	313252	31325.2	63.2695	49510.7	1.8624	4.6947	14
	2004-05	156900	156.9	67.37	232893	11458	17007.6	4.23064				5.36716	15		8.86172				2.62808e+06		17705365	1.77054e+06			67.37	27200	40374.1	4.6061	27.2	15		1.53626								2004-05	502875	50287.5	67.37	74643.8	2.84024	4.87299	15
	2005-06	188600	188.6	69.6404	270820	12950	18595.5	4.26941				5.43268	16		10.1442				2.66971e+06		18591954	1.8592e+06			69.6404	29300	42073.3	4.62401	29.3	16		1.57595								2005-06	640020	64002	69.6404	91903.6	3.44246	4.96333	16
	2006-07	230000	230	73.8308	311523	13445	18210.6	4.26032				5.49349	17		9.95546				3.12917e+06		23102904	2.31029e+06			73.8308	65300	88445.5	4.94668	65.3	17		2.82648								2006-07	957966	95796.6	73.8308	129752	4.14652	5.11311	17
	2007-08	249600	249.6	77.4351	322335	14241	18390.9	4.2646				5.50831	18		10.208				3.15766e+06		24451374	2.44514e+06			77.4351	58200	75159.7	4.87599	58.2	18		2.38023								2007-08	1165104	116510	77.4351	150462	4.76498	5.17743	18
	2008-09	286600	286.6	84.1586	340547	14875	17675	4.24736				5.53218	19		10.8587				3.13617e+06		26393540	2639354			84.1586	67700	80443.3	4.90549	67.7	19		2.56502								2008-09	2063988	206399	84.1586	245250	7.82005	5.38961	19
	2009-10	338800	338.8	86.1393	393316	15713	18241.4	4.26106				5.59474	20		12.0634				3.26042e+06		28085051	2.80851e+06			86.1393	136000	157884	5.19834	136	20		4.84243								2009-10	1646758	164676	86.1393	191174	5.86347	5.28143	20
	2010-11	413500	413.5	94.3719	438160	16390	17367.5	4.23974		4.30447		5.64163	21	5.65352	13.6834				3.20214e+06		30219193	3.02192e+06			94.3719	111800	118467	5.0736	111.8	21	4.97885	3.69964								2010-11	200522	200522	94.3719	212481	6.63558	5.32732	21	5.33174
	2011-12	526100	526.1	100	526100	17388	17388	4.24025				5.72107	22		16.39				3.20989e+06		32098884	3.20989e+06			100	101500	101500	5.00647	101.5	22		3.1621								2011-12	263159	263159	100	263159	8.1984	5.42022	22
	2012-13	581000	581	111.1	522952	32002	28804.7	4.45946				5.71846	23		16.7618				3.1199e+06		34662085	3.46621e+06			111.1	129700	116742	5.06723	129.7	23		3.74184								2012-13	250903	250903	111.1	225835	7.23854	5.35379	23
	2013-14	665800	665.8	114.8	579965	32908	28665.5	4.45736				5.7634	24		18.2224				3.1827e+06		36537453	3.65375e+06			114.8	164500	143293	5.15622	164.5	24		4.50223								2013-14	360457	360457	114.8	313987	9.86542	5.49691	24
	2014-15	741720	74172	110.3	672457	34044	30864.9	4.48947				5.82766	25		19.2926				3.48557e+06		38445814	3.84458e+06			110.3	199350	180734	5.25704	19935	25		5.18522								2014-15	332228	332228	110.3	301204	8.64147	5.47886	25
	2015-16	811060	81106	110.3	735322	34583	31353.6	4.49629				5.86648	26		20.1002				3.65828e+06		40350882	4.03509e+06			110.3	231350	209746	5.32169	23135	26		5.73346								2015-16	520322	520322	110.3	471733	12.8949	5.6737	26
	2016-17	859660	85966	114.1	753427	36973	32404	4.5106				5.87704	27		20.0968				3.74898e+06		42775892	4.27759e+06			114.1	289440	253672	5.40427	28944	27		6.76643								2016-17	477420	477420	114.1	418423	11.161	5.62162	27
	2017-18	1096050	109605	118.9	921825	40847	34354.1	4.53598				5.96465	28		13.8382				6.66147e+06		79204876	7.92049e+06			118.9	197950	166484	5.22137	19795	28		2.49921								2017-18	6463476	646348	118.9	543606	8.16045	5.73528	28
	2018-19	1228160	122816	121.2	1.01333e+06	41771	34464.5	4.53737				6.00575	29		13.8236				7.33047e+06		88845301	8.88453e+06			121.2	301010	248358	5.39508	30101	29		3.38802								2018-19	7.24937e+06	724937	121.2	598133	8.15954	5.7768	29
	2019-20 (A)	1228260	122826	121.8	1.00842e+06	42333	34756.2	4.54103				6.00364	30		13.3151				7.57354e+06		92245751	9.22458e+06			121.8	817050	670813	5.8266	81705	30		8.85732								2019-20 (A)	6.28094e+06	628094	121.8	515677	6.80892	5.71238	30
						43053															94918445
						39371															98010632
						40432															91001074
	West Bengal																																							West Bengal
17	Year	Tax Revenues (Million)	Tax Revenues	Base 2011-12	TaxRevenues at constant Prices	Per Capita Income	Per Capita Inc ome at constant Prices	Log Per Capita Income		Per Capita Income Grwoth Rate	Per Capita income (10-10 years)	Log TR	Time	GROWTH RATE	TR/NSDP Ratio	30 Years Growth Rate		NTR GR	NSDP (at constant prices)		NSDP	NSDP (Million)			Base 2011-12	Non-Tax Revenues (Millions)	Non-Tax Revenues at ConstantPrices	Log( Non-Tax Revenues)	Non-Tax Revenues	Time	GROWTH RATE	Non-Tax Revenues/NSDP Ratio							18	Year	PLAN EXPENDITURES	DPE (Milions)	Base 2011-12	DPE at Constant prices	DPE/NSDP Ratio	Log DPE	Time LAG	Growth Rates	30 Years Growth Rate
	1990-91	2130	21.3	26.5195	8031.81	4673	17621	4.24603		4.20525	4.25534		1			5.03117		3.88401	545176		1445781	144578			26.5195	2200	8295.77	3.91886	2.2	1	3.88798	1.52167								1990-91	82693	8269.3	26.5195	31181.9	5.71961	4.4939	1	4.38038	DPE GR
	1991-92	2450	24.5	30.1629	8122.56	5298	17564.6	4.24464	mean		4.2		2						516868		1559022	155902			30.1629	2400	7956.8	3.90074	2.4	2		1.53943								1991-92	69126	6912.6	30.1629	22917.6	4.43393	4.36017	2	4.54078	4.27596
	1992-93	2610	26.1	33.1966	7862.25	5541	16691.5	4.22249	4.50539		4.5		3						483589		1605352	160535			33.1966	2500	7530.89	3.87685	2.5	3		1.55729								1992-93	71284	7128.4	33.1966	21473.3	4.4404	4.3319	3	5.19485
	1993-94	2910	29.1	35.969	8090.29	6756	18782.8	4.27376			4.5		4						1.34554e+06		4839763	483976			35.969	3100	8618.52	3.93543	3.1	4		0.640527								1993-94	101700	10170	35.969	28274.3	2.10134	4.45139	4
	1994-95	3730	37.3	40.5011	9209.62	7711	19039	4.27964	md				5						1.27802e+06		5176126	517613			40.5011	3400	8394.83	3.92401	3.4	5		0.656862								1994-95	113928	11392.8	40.5011	28129.6	2.20103	4.44916	5
	1995-96	4130	41.3	43.7383	9442.52	9041	20670.6	4.31535	4.50499				6						1.2719e+06		5563083	556308			43.7383	3300	7544.87	3.87765	3.3	6		0.593196								1995-96	127719	12771.9	43.7383	29200.7	2.29583	4.46539	6
	1996-97	4260	42.6	45.7526	9310.94	9857	21544.1	4.33333					7						1.30038e+06		5949599	594960			45.7526	4200	9179.8	3.96283	4.2	7		0.70593								1996-97	163850	16385	45.7526	35812.2	2.75397	4.55403	7
	1997-98	4520	45.2	47.7669	9462.62	11682	24456.3	4.38839	sd				8						1.34996e+06		6448361	644836			47.7669	4500	9420.75	3.97409	4.5	8		0.697852								1997-98	136077	13607.7	47.7669	28487.7	2.11026	4.45466	8
	1998-99	4780	47.8	50.6084	9445.07	13641	26954	4.43062	0.161016				9						1.35547e+06		6859838	685984			50.6084	3800	7508.63	3.87556	3.8	9		0.553949								1998-99	174021	17402.1	50.6084	34385.8	2.53681	4.53638	9
	1999-00	5100	51	52.263	9758.34	14817	28350.8	4.45257					10						1.40688e+06		7352781	735278			52.263	5900	11289.1	4.05266	5.9	10		0.802417								1999-00	223292	22329.2	52.263	42724.7	3.03684	4.63068	10
	2000-01	5920	59.2	56.0038	10570.7	16583	29610.5	4.47145		4.47932			11						2.23733e+06		12529882	1.25299e+06			56.0038	12100	21605.7	4.33457	12.1	11	4.07039	0.965691								2000-01	300389	30038.9	56.0038	53637.3	2.39738	4.72947	11	4.54078
	2001-02	65100	65.1	58.0181	112206	17862	30787	4.48837				5.05002	12	5.06255	5.01962				2.23536e+06		12969099	1.29691e+06			58.0181	7800	13444.1	4.12853	7.8	12		0.60143								2001-02	377480	37748	58.0181	65062.5	2.91061	4.81333	12
	2002-03	70500	70.5	59.9963	117507	18777	31296.9	4.4955				5.07006	13		5.06985				2.31777e+06		13905744	1.39057e+06			59.9963	6500	10834	4.03479	6.5	13		0.467433								2002-03	171144	17114.4	59.9963	28525.7	1.23074	4.45524	13
	2003-04	87700	87.7	63.2695	138613	20873	32990.6	4.51839				5.1418	14		6.09321				2.27488e+06		14393066	1.43931e+06			63.2695	6100	9641.29	3.98414	6.1	14		0.423815								2003-04	190057	19005.7	63.2695	30039.3	1.32048	4.47769	14
	2004-05	99200	99.2	67.37	147247	22675	33657.4	4.52708				5.16805	15		6.50968				2.26196e+06		15238834	1.52388e+06			67.37	13500	20038.6	4.30187	13.5	15		0.885895								2004-05	258290	25829	67.37	38339	1.69495	4.58364	15
	2005-06	103900	103.9	69.6404	149195	24457	35119	4.54554				5.17375	16		6.39419				2.33329e+06		16249137	1.62491e+06			69.6404	10200	14646.7	4.16574	10.2	16		0.627726								2005-06	424299	42429.9	69.6404	60927.2	2.61121	4.78481	16
	2006-07	117000	117	73.8308	158470	27905	37795.9	4.57744				5.19995	17		6.15696				2.57384e+06		19002888	1.90029e+06			73.8308	12500	16930.6	4.22867	12.5	17		0.657795								2006-07	475756	47575.6	73.8308	64438.7	2.5036	4.80915	17
	2007-08	131300	131.3	77.4351	169561	32065	41408.9	4.61709				5.22933	18		6.50019				2.60856e+06		20199425	2.01994e+06			77.4351	14700	18983.6	4.27838	14.7	18		0.727743								2007-08	666432	66643.2	77.4351	86063.3	3.29926	4.93482	18
	2008-09	144200	144.2	84.1586	171343	36322	43159	4.63507				5.23387	19		6.61927				2.58855e+06		21784888	2.17849e+06			84.1586	49700	59055.2	4.77126	49.7	19		2.2814								2008-09	903762	90376.2	84.1586	107388	4.14857	5.03096	19
	2009-10	169000	169	86.1393	196194	27914	32405.7	4.51062				5.29269	20		7.19768				2.72579e+06		23479772	2.34798e+06			86.1393	24400	28326.2	4.45219	24.4	20		1.03919								2009-10	1156177	115618	86.1393	134222	4.92414	5.12782	20
	2010-11	211300	211.3	94.3719	223901	29799	31576.1	4.49936		4.54555		5.35006	21	5.37197	8.65055				2.58829e+06		24426192	2.44262e+06			94.3719	23800	25219.4	4.40173	23.8	21	4.20177	0.974364								2010-11	119177	119177	94.3719	126285	4.87907	5.10135	21	5.19485
	2011-12	249400	249.4	100	249400	31314	31314	4.49574				5.3969	22		9.47461				2.6323e+06		26322987	2.6323e+06			100	13400	13400	4.1271	13.4	22		0.509061								2011-12	168759	168759	100	168759	6.4111	5.22727	22
	2012-13	328100	328.1	111.1	295320	51543	46393.3	4.66646				5.47029	23		11.7518				2.51297e+06		27919095	2.79191e+06			111.1	19200	17281.7	4.23759	19.2	23		0.687701								2012-13	176085	176085	111.1	158493	6.30699	5.20001	23
	2013-14	358300	358.3	114.8	312108	53157	46304	4.66562				5.4943	24		12.3794				2.52118e+06		28943166	2.89432e+06			114.8	20200	17595.8	4.24541	20.2	24		0.69792								2013-14	221950	221950	114.8	193336	7.66847	5.28631	24
	2014-15	394120	39412	110.3	357316	53811	48786	4.6883				5.55305	25		12.6997				2.81358e+06		31033791	3.10338e+06			110.3	16270	14750.7	4.16881	1627	25		0.524267								2014-15	295431	295431	110.3	267844	9.51967	5.42788	25
	2015-16	424920	42492	110.3	385240	54520	49428.8	4.69398				5.58573	26		12.7824				3.01383e+06		33242516	3.32425e+06			110.3	18620	16881.2	4.2274	1862	26		0.560126								2015-16	372236	372236	110.3	337476	11.1976	5.52824	26
	2016-17	454660	45466	114.1	398475	57255	50179.7	4.70053				5.6004	27		12.7411				3.12747e+06		35684480	3568448			114.1	29500	25854.5	4.41254	2950	27		0.82669								2016-17	289915	289915	114.1	254088	8.12439	5.40498	27
	2017-18	577010	57701	118.9	485290	60618	50982.3	4.70742				5.686	28		10.5489				4.6004e+06		54698805	5.46988e+06			118.9	31170	26215.3	4.41855	3117	28		0.569848								2017-18	2.8582e+06	285820	118.9	240387	5.22535	5.38091	28
	2018-19	618310	61831	121.2	510157	64007	52811.1	4.72272				5.7077	29		10.571				4.826e+06		58491083	5.84911e+06			121.2	36580	30181.5	4.47974	3658	29		0.625394								2018-19	3.38026e+06	338026	121.2	278899	5.7791	5.44545	29
	2019-20 (A)	606690	60669	121.8	498103	68212	56003.3	4.74821				5.69732	30		9.72592				5.1214e+06		62378682	6.23787e+06			121.8	32130	26379.3	4.42126	3213	30		0.51508								2019-20 (A)	2.71047e+06	271047	121.8	222535	4.34519	5.3474	30
						71719															65928789
						72202															69755447
						NA
[truncated: 17 more columns]
